# Supplementary material for: 4-[(2,5-Dimethyl-1,3-thia­zol-4-yl)meth­yl]-4-hydr­oxy-2-methyl­isoquinoline-1,3(2H,4H)-dione
Source: Acta Crystallogr Sect E Struct Rep Online. 2010 Mar 27;66(Pt 4):o964–5. doi: 10.1107/S1600536810011141 (PMC2983771; doi:10.1107/S1600536810011141)
Supplement: Supplementary file 2 [file e-66-0o964-Isup2.hkl]

# 
# h,k,l, Fc-squared, Fo-squared, sigma(Fo-squared) and status flag 
# 
data_I
_shelx_title ' z6m in P2(1)/c (100K)' 
_shelx_refln_list_code          4 
_shelx_F_calc_maximum      120.48 
_exptl_crystal_F_000       664.00 
_reflns_d_resolution_high  0.8508 
 
loop_ 
 _symmetry_equiv_pos_as_xyz 
 'x, y, z' 
 '-x, y+1/2, -z+1/2' 
 '-x, -y, -z' 
 'x, -y-1/2, z-1/2' 
 
_cell_length_a     8.5793 
_cell_length_b    10.4438 
_cell_length_c    17.5496 
_cell_angle_alpha  90.000 
_cell_angle_beta  114.304 
_cell_angle_gamma  90.000 
 
_shelx_F_squared_multiplier     1.000 
 
loop_ 
 _refln_index_h 
 _refln_index_k 
 _refln_index_l 
 _refln_F_squared_calc 
 _refln_F_squared_meas 
 _refln_F_squared_sigma 
 _refln_observed_status 
   2   0   0     2377.26     2738.89     38.63 o 
   3   0   0     1020.95     1030.56      9.42 o 
   4   0   0      381.51      320.18      3.10 o 
   5   0   0       17.39       16.64      0.68 o 
   6   0   0        3.37        6.28      0.56 o 
   7   0   0      936.83      899.69     11.16 o 
   8   0   0       11.86       10.75      1.43 o 
   1   1   0     1525.18     1759.13     24.68 o 
   2   1   0     1258.75     1275.91     20.38 o 
   3   1   0        9.15        6.40      0.22 o 
   4   1   0      951.65     1073.94      6.36 o 
   5   1   0      532.65      521.30      3.69 o 
   6   1   0     1004.95      970.93      6.83 o 
   7   1   0      621.68      615.11      6.64 o 
   8   1   0      729.15      721.10     10.40 o 
   0   2   0     1309.49     1410.49     33.39 o 
   1   2   0     2922.90     3606.35     45.37 o 
   2   2   0    14515.00       -0.12      0.40 o 
   3   2   0       73.98       75.04      0.71 o 
   4   2   0      315.76      290.95      2.20 o 
   5   2   0     1110.24     1129.63      8.03 o 
   6   2   0       12.26       10.91      0.53 o 
   7   2   0      619.15      650.72      5.97 o 
   8   2   0      232.45      216.74      4.13 o 
   2   3   0     2562.65     2955.02     20.08 o 
   3   3   0      314.10      284.04      2.53 o 
   4   3   0      383.92      371.29      2.61 o 
   5   3   0      192.36      178.37      1.81 o 
   6   3   0      290.57      296.01      3.64 o 
   7   3   0       23.12       22.63      0.78 o 
   8   3   0       11.38        9.67      1.32 o 
   0   4   0     5105.36     6395.82     86.50 o 
   1   4   0      787.24      768.06      5.25 o 
   2   4   0      176.88      182.61      1.30 o 
   3   4   0     1502.49     1698.23      9.64 o 
   4   4   0     1919.04     2026.24     12.18 o 
   5   4   0       72.12       86.53      1.10 o 
   6   4   0      239.00      228.65      2.30 o 
   7   4   0      181.21      179.06      2.77 o 
   8   4   0       64.05       66.05      2.53 o 
   1   5   0      625.12      583.10      3.56 o 
   2   5   0     1324.52     1333.44      7.44 o 
   3   5   0        5.21       10.20      0.36 o 
   4   5   0      434.86      456.18      3.31 o 
   5   5   0      594.41      583.16      4.24 o 
   6   5   0      259.89      238.62      2.46 o 
   7   5   0      182.76      183.60      3.36 o 
   8   5   0      150.38      171.48      4.89 o 
   0   6   0     2576.40     2733.38     20.47 o 
   1   6   0      183.90      176.67      1.38 o 
   2   6   0       36.78       39.60      0.60 o 
   3   6   0        0.93        0.98      0.18 o 
   4   6   0     1019.62     1022.65      6.09 o 
   5   6   0     1095.13     1073.10      7.39 o 
   6   6   0      889.43      934.48      9.62 o 
   7   6   0       68.49       71.33      1.49 o 
   1   7   0     1411.10     1436.26      8.13 o 
   2   7   0       12.34       12.36      0.29 o 
   3   7   0        8.49        6.97      0.43 o 
   4   7   0     1019.16     1041.01      6.59 o 
   5   7   0      273.37      265.70      2.49 o 
   6   7   0       17.45       16.95      0.66 o 
   7   7   0      337.23      348.00      4.61 o 
   0   8   0      705.39      703.92      5.16 o 
   1   8   0       39.51       38.16      0.60 o 
   2   8   0      540.58      531.34      2.99 o 
   3   8   0       74.23       73.04      0.91 o 
   4   8   0      491.14      511.12      3.68 o 
   5   8   0        8.42        8.46      0.45 o 
   6   8   0       13.73       16.11      0.86 o 
   1   9   0       86.49       84.96      0.84 o 
   2   9   0       18.29       17.77      0.41 o 
   3   9   0        2.25        2.18      0.23 o 
   4   9   0        1.77        3.56      0.33 o 
   5   9   0      171.48      166.14      2.25 o 
   6   9   0      135.31      134.12      2.83 o 
   0  10   0      558.23      563.51      5.29 o 
   1  10   0       53.58       50.79      0.72 o 
   2  10   0      247.71      245.26      2.62 o 
   3  10   0      256.90      249.04      2.87 o 
   4  10   0      391.43      404.18      6.18 o 
   5  10   0      303.68      319.22      4.65 o 
   1  11   0       37.24       36.90      0.86 o 
   2  11   0     1039.51     1107.95     16.21 o 
   3  11   0       12.13       14.12      1.03 o 
   4  11   0       91.36       96.91      2.09 o 
  -8   1   1        5.97        6.77      1.04 o 
  -7   1   1     1339.29     1341.06     12.08 o 
  -6   1   1        9.31        8.84      0.45 o 
  -5   1   1      134.72      107.63      1.27 o 
  -4   1   1      216.10      218.04      2.17 o 
  -3   1   1      521.53      540.64      6.61 o 
  -1   1   1      732.38      682.81      6.76 o 
   0   1   1      109.66      101.61      1.70 o 
   2   1   1      285.83      240.04      2.11 o 
   3   1   1      874.59      882.32      6.44 o 
   4   1   1      277.11      235.80      1.73 o 
   5   1   1      332.15      366.76      2.78 o 
   6   1   1      280.32      275.04      2.35 o 
   7   1   1      128.58      118.37      1.85 o 
   8   1   1       21.61       20.89      1.25 o 
  -8   2   1       98.57       98.38      3.10 o 
  -7   2   1      547.75      511.70      6.37 o 
  -6   2   1      394.10      410.55      4.85 o 
  -5   2   1      292.05      318.87      4.43 o 
  -4   2   1      212.97      177.54      2.32 o 
  -3   2   1     4996.24     6556.51     58.92 o 
  -1   2   1        2.05        4.27      0.23 o 
   0   2   1     3475.40     5152.01    155.57 o 
   1   2   1     8776.81       -0.02      0.29 o 
   2   2   1       30.47       41.49      0.57 o 
   3   2   1      142.10      154.23      1.26 o 
   4   2   1     1085.91     1192.02      6.84 o 
   5   2   1      637.58      622.64      4.32 o 
   6   2   1     2390.98     2516.14     18.37 o 
   7   2   1      283.19      273.98      3.03 o 
   8   2   1      265.17      237.85      6.31 o 
  -8   3   1        0.94        2.60      0.85 o 
  -7   3   1     3113.57     3537.93     44.98 o 
  -6   3   1      113.71      102.45      1.48 o 
  -5   3   1      555.86      512.51      6.45 o 
  -4   3   1      127.66      165.73      1.56 o 
  -3   3   1      132.48      130.92      1.34 o 
  -2   3   1        3.05        3.07      0.16 o 
   1   3   1     2586.54     3065.46     22.02 o 
   2   3   1      774.49      799.10      5.19 o 
   3   3   1      141.31      106.13      0.87 o 
   4   3   1      941.22      918.07      5.76 o 
   5   3   1      607.48      603.19      4.33 o 
   6   3   1       50.61       55.09      1.19 o 
   7   3   1      175.56      182.72      2.40 o 
   8   3   1        1.21        1.35      0.58 o 
  -8   4   1      614.87      663.00     30.67 o 
  -7   4   1      588.01      653.08      9.66 o 
  -6   4   1      586.93      611.66      5.01 o 
  -5   4   1      282.00      288.21      2.49 o 
  -4   4   1      194.37      227.75      2.06 o 
  -3   4   1     7861.74    10704.73     74.32 o 
  -2   4   1     1119.42     1293.21      8.10 o 
  -1   4   1     2104.22     2351.15     14.71 o 
   0   4   1      310.30      301.70      2.30 o 
   1   4   1     2590.57     2916.81     18.77 o 
   2   4   1      491.90      480.84      3.08 o 
   3   4   1       78.32       80.30      0.83 o 
   4   4   1      654.07      658.44      4.38 o 
   5   4   1     1114.61     1134.37      8.03 o 
   6   4   1      200.61      180.29      2.24 o 
   7   4   1      684.89      728.17      8.34 o 
   8   4   1      237.57      252.65      6.72 o 
  -8   5   1       35.21       38.07      1.82 o 
  -7   5   1       52.77       51.78      1.31 o 
  -6   5   1      301.61      292.41      2.77 o 
  -5   5   1     1503.46     1575.27     10.46 o 
  -4   5   1      738.56      749.44      5.02 o 
  -3   5   1     3293.51     3747.02     21.92 o 
  -2   5   1     2999.76     3470.08     18.87 o 
  -1   5   1        1.94        5.94      0.26 o 
   0   5   1        3.27        2.13      0.18 o 
   1   5   1       99.77      100.97      0.87 o 
   2   5   1        0.07        0.85      0.13 o 
   3   5   1      109.79      104.59      1.07 o 
   4   5   1       92.28       87.91      1.00 o 
   5   5   1     1104.65     1097.28      7.35 o 
   6   5   1      153.28      159.51      1.91 o 
   7   5   1       13.45       10.86      0.65 o 
   8   5   1       14.18       16.29      1.10 o 
  -8   6   1       42.13       42.33      1.82 o 
  -7   6   1        3.18        3.99      0.40 o 
  -6   6   1      246.61      241.01      2.64 o 
  -5   6   1       51.82       43.31      0.78 o 
  -4   6   1       78.69       80.33      0.88 o 
  -3   6   1       27.53       25.96      0.51 o 
  -2   6   1        5.10        6.31      0.29 o 
  -1   6   1     1597.94     1735.19      9.93 o 
   0   6   1      240.07      217.43      1.54 o 
   1   6   1        9.99       11.21      0.34 o 
   2   6   1       24.37       26.44      0.50 o 
   3   6   1       66.75       56.58      0.74 o 
   4   6   1      700.13      717.07      4.84 o 
   5   6   1        0.66        1.07      0.22 o 
   6   6   1       12.57       12.12      0.51 o 
   7   6   1        0.45        0.89      0.39 o 
  -7   7   1       29.46       23.75      1.49 o 
  -6   7   1       26.09       28.30      0.79 o 
  -5   7   1     1681.36     1695.25     13.67 o 
  -4   7   1      341.43      316.45      2.34 o 
  -3   7   1      473.87      483.45      2.86 o 
  -2   7   1       87.02       86.27      0.76 o 
  -1   7   1     1107.77     1100.04      5.94 o 
   0   7   1      436.11      434.33      2.58 o 
   1   7   1      402.54      385.96      2.47 o 
   2   7   1       19.73       17.85      0.33 o 
   3   7   1      194.48      183.46      1.56 o 
   4   7   1       31.33       29.19      0.56 o 
   5   7   1      403.56      403.40      3.40 o 
   6   7   1      124.38      121.76      1.83 o 
   7   7   1      113.76      115.48      2.59 o 
  -7   8   1       25.78       22.94      0.75 o 
  -6   8   1      562.30      602.59      7.70 o 
  -5   8   1      337.74      330.41      3.47 o 
  -4   8   1      173.03      146.69      1.42 o 
  -3   8   1     1853.17     1866.58     10.43 o 
  -2   8   1       45.55       51.04      0.58 o 
  -1   8   1      387.41      373.82      2.19 o 
   0   8   1      152.82      149.15      1.16 o 
   1   8   1      824.41      799.03      4.58 o 
   2   8   1      841.33      842.43      4.84 o 
   3   8   1       13.50       11.56      0.39 o 
   4   8   1      136.97      127.61      1.39 o 
   5   8   1     1051.67     1101.27     12.46 o 
   6   8   1        1.41        2.41      0.37 o 
  -6   9   1      193.16      226.25      3.23 o 
  -5   9   1      777.26      745.24      7.07 o 
  -4   9   1       53.75       47.94      1.07 o 
  -3   9   1      142.92      134.33      1.26 o 
  -2   9   1       27.44       28.12      0.48 o 
  -1   9   1     1750.72     1823.21      9.54 o 
   0   9   1       46.04       44.37      0.67 o 
   1   9   1      325.22      307.96      2.20 o 
   2   9   1      682.91      662.81      4.27 o 
   3   9   1        9.99       10.53      0.47 o 
   4   9   1      469.16      475.41      4.59 o 
   5   9   1     1248.64     1295.62     13.44 o 
   6   9   1       82.58       97.88      1.78 o 
  -5  10   1       67.17       67.92      1.74 o 
  -4  10   1      138.01      150.13      2.58 o 
  -3  10   1      812.96      833.63      8.30 o 
  -2  10   1      400.87      402.84      3.28 o 
  -1  10   1      227.05      221.17      1.92 o 
   0  10   1      628.42      626.14      4.85 o 
   1  10   1      301.46      294.81      2.45 o 
   2  10   1       20.43       21.39      0.81 o 
   3  10   1       10.23       11.09      0.46 o 
   4  10   1      176.91      189.02      3.35 o 
   5  10   1        3.67        6.28      0.56 o 
  -4  11   1      172.54      183.69      3.47 o 
  -3  11   1       23.92       24.18      1.34 o 
  -2  11   1      393.68      392.76      8.91 o 
  -1  11   1        0.46        1.49      0.26 o 
   0  11   1        1.49        2.81      0.35 o 
   1  11   1      609.86      614.78      6.70 o 
   2  11   1       49.40       48.26      1.18 o 
   3  11   1        8.09        7.04      0.80 o 
   1  12   1       21.89       20.79      1.08 o 
  -8   0   2      278.04      272.15     11.27 o 
  -7   0   2     4576.04     5201.99     78.58 o 
  -6   0   2     1839.01     1876.01     21.10 o 
  -5   0   2     1826.01     1960.62     19.55 o 
  -4   0   2        9.32        9.71      0.43 o 
  -3   0   2      935.83     1021.41     15.40 o 
  -2   0   2       61.37       98.61      2.04 o 
  -1   0   2      150.74      152.70      3.49 o 
   1   0   2      194.86      166.73      2.07 o 
   2   0   2     2015.94     2017.19     20.56 o 
   3   0   2     3304.00     4044.98     41.60 o 
   4   0   2     1988.35     2112.32     17.50 o 
   5   0   2      532.93      610.21      5.62 o 
   6   0   2      726.16      778.49      7.20 o 
   7   0   2      116.92      103.55      2.32 o 
   8   0   2      239.69      232.00      8.49 o 
  -8   1   2      386.47      367.61      9.83 o 
  -7   1   2       45.73       45.11      1.55 o 
  -6   1   2      440.24      431.76      3.95 o 
  -5   1   2       65.43       95.07      1.03 o 
  -4   1   2      694.66      623.75      4.75 o 
  -3   1   2     1112.37     1098.41     11.96 o 
  -2   1   2        1.20        1.42      0.14 o 
   0   1   2      213.06      202.29      2.00 o 
   1   1   2     1879.17     2201.74     17.49 o 
   2   1   2     1161.19     1228.09      9.45 o 
   3   1   2       73.33       82.00      0.84 o 
   4   1   2     2713.91     3011.17     16.74 o 
   5   1   2        4.06        2.87      0.22 o 
   6   1   2     2400.67     2470.36     15.59 o 
   7   1   2      289.82      291.17      2.99 o 
   8   1   2       10.65        8.92      1.12 o 
  -8   2   2       31.34       29.56      3.09 o 
  -7   2   2        0.69        0.99      0.39 o 
  -6   2   2       22.74       21.91      0.70 o 
  -5   2   2       14.31       14.73      0.47 o 
  -4   2   2      591.91      669.69      8.28 o 
  -3   2   2     4162.34     5404.93     58.30 o 
  -1   2   2      320.63      309.19      2.43 o 
   0   2   2     2989.43     3730.23     37.19 o 
   1   2   2       19.75       25.58      0.36 o 
   2   2   2       33.22       28.62      0.41 o 
   3   2   2      174.24      176.34      1.37 o 
   4   2   2      317.93      363.28      2.57 o 
   5   2   2       28.85       33.74      0.59 o 
   6   2   2       80.49       70.95      1.09 o 
   7   2   2       36.91       43.13      1.06 o 
  -8   3   2      173.60      171.54      7.64 o 
  -7   3   2       44.68       48.92      1.26 o 
  -6   3   2      298.12      303.64      3.43 o 
  -5   3   2        1.39        2.32      0.24 o 
  -4   3   2      722.68      808.99      9.78 o 
  -3   3   2     1690.96     1959.18     15.24 o 
  -2   3   2        0.32        1.11      0.11 o 
  -1   3   2     9289.91       -0.09      0.21 o 
   0   3   2     2943.08     3639.50     30.17 o 
   1   3   2      538.86      523.20      4.09 o 
   2   3   2      337.98      364.79      2.63 o 
   3   3   2       82.66       92.60      0.83 o 
   4   3   2      585.22      612.04      3.99 o 
   5   3   2       90.92       89.82      1.06 o 
   6   3   2       21.84       26.69      0.79 o 
   7   3   2      117.30      116.99      1.83 o 
   8   3   2        0.20        0.26      0.45 o 
  -8   4   2      841.87      973.51     28.11 o 
  -7   4   2       97.31       94.55      2.34 o 
  -6   4   2      877.60      942.33     15.84 o 
  -5   4   2      218.58      194.03      2.36 o 
  -4   4   2      982.80     1024.21      5.92 o 
  -3   4   2     2291.71     2580.32     13.77 o 
  -2   4   2       74.69       90.79      0.88 o 
  -1   4   2       40.40       36.74      0.49 o 
   0   4   2       16.59       22.77      0.45 o 
   1   4   2      976.42      974.84      6.31 o 
   2   4   2     4072.77     5070.43     30.57 o 
   3   4   2       14.52       10.41      0.33 o 
   4   4   2       29.54       35.54      0.60 o 
   5   4   2       68.35       59.27      0.94 o 
   6   4   2        0.74        1.14      0.25 o 
   7   4   2       39.61       40.56      1.24 o 
   8   4   2       15.46       15.28      1.07 o 
  -8   5   2      351.07      413.30      8.11 o 
  -7   5   2      195.53      209.48      2.61 o 
  -6   5   2      310.45      315.30      3.04 o 
  -5   5   2      112.29      102.02      1.20 o 
  -4   5   2     1338.56     1259.98      7.43 o 
  -3   5   2      437.19      488.61      3.05 o 
  -2   5   2      100.65       85.96      0.86 o 
  -1   5   2      220.70      214.12      1.87 o 
   0   5   2      211.11      192.39      1.48 o 
   1   5   2      379.92      349.62      2.32 o 
   2   5   2     1349.49     1387.22      8.46 o 
   3   5   2       18.20       24.07      0.54 o 
   4   5   2      428.47      397.49      2.97 o 
   5   5   2      496.30      482.63      4.01 o 
   6   5   2     1093.89     1100.99      9.24 o 
   7   5   2       84.59       98.11      2.16 o 
  -8   6   2      122.20      133.87      5.76 o 
  -7   6   2       66.42       60.44      1.24 o 
  -6   6   2     2977.25     3243.25     27.52 o 
  -5   6   2     3883.63     4612.77     28.88 o 
  -4   6   2      280.56      283.63      1.98 o 
  -3   6   2      475.78      482.48      3.24 o 
  -2   6   2     6854.22     8801.48     48.12 o 
  -1   6   2     2195.46     2364.38     12.90 o 
   0   6   2       48.84       41.01      0.54 o 
   1   6   2      416.28      411.39      2.90 o 
   2   6   2      843.46      760.48      5.42 o 
   3   6   2        7.31        5.97      0.29 o 
   4   6   2      610.23      604.31      4.35 o 
   5   6   2      111.77      114.25      1.34 o 
   6   6   2        9.08        8.17      0.57 o 
   7   6   2      334.80      348.80      6.30 o 
  -7   7   2        1.28        3.07      0.36 o 
  -6   7   2      493.46      478.12      4.62 o 
  -5   7   2        1.52        2.76      0.30 o 
  -4   7   2     1413.54     1436.14      8.00 o 
  -3   7   2        1.29        2.79      0.27 o 
  -2   7   2        8.05       10.05      0.28 o 
  -1   7   2        5.08        7.85      0.30 o 
   0   7   2      131.55      107.14      0.97 o 
   1   7   2      763.16      741.06      4.51 o 
   2   7   2      144.56      152.22      1.41 o 
   3   7   2      181.96      191.20      1.74 o 
   4   7   2     1001.14      977.34      8.42 o 
   5   7   2      262.09      275.60      3.01 o 
   6   7   2      282.80      269.11      3.06 o 
   7   7   2      154.23      152.62      5.02 o 
  -7   8   2       73.23       56.71      1.29 o 
  -6   8   2       21.55       23.43      0.82 o 
  -5   8   2       42.92       44.01      0.91 o 
  -4   8   2      312.67      315.25      2.70 o 
  -3   8   2     2483.44     2732.92     14.75 o 
  -2   8   2      206.43      189.62      1.33 o 
  -1   8   2       28.13       28.10      0.41 o 
   0   8   2        0.25        0.84      0.14 o 
   1   8   2      151.83      161.37      1.28 o 
   2   8   2      285.25      261.84      2.05 o 
   3   8   2       89.87       82.44      0.96 o 
   4   8   2      133.15      138.97      1.51 o 
   5   8   2       66.71       70.16      1.73 o 
   6   8   2       79.91       77.50      1.58 o 
  -6   9   2      138.86      123.22      2.41 o 
  -5   9   2       57.71       56.15      1.10 o 
  -4   9   2      414.08      417.13      3.59 o 
  -3   9   2      264.79      254.86      1.92 o 
  -2   9   2        9.47        8.70      0.30 o 
  -1   9   2      133.09      129.07      1.12 o 
   0   9   2      542.02      537.33      3.58 o 
   1   9   2       86.60       76.70      0.92 o 
   2   9   2       80.19       79.76      0.93 o 
   3   9   2       17.15       16.15      0.49 o 
   4   9   2       58.31       50.44      1.02 o 
   5   9   2        2.62        3.22      0.34 o 
  -5  10   2       40.08       38.26      1.14 o 
  -4  10   2       10.78       11.20      0.58 o 
  -3  10   2        7.29        5.93      0.45 o 
  -2  10   2     2269.50     2449.77     18.47 o 
  -1  10   2        1.32        2.52      0.22 o 
   0  10   2       25.69       26.84      0.59 o 
   1  10   2      276.57      261.82      2.42 o 
   2  10   2      190.26      176.84      2.13 o 
   3  10   2      101.87      102.32      1.34 o 
   4  10   2       12.14       11.82      0.72 o 
  -4  11   2       21.55       27.90      0.95 o 
  -3  11   2        0.75        1.26      0.47 o 
  -2  11   2        3.69        4.69      0.45 o 
  -1  11   2       16.36       16.88      0.57 o 
   0  11   2      244.22      247.72      2.78 o 
   1  11   2      124.26      124.95      2.11 o 
   2  11   2      305.59      326.30      5.20 o 
   3  11   2       75.09       74.18      2.52 o 
   0  12   2       19.71       17.52      0.57 o 
   1  12   2       24.21       24.23      1.17 o 
  -8   1   3       64.46       68.27      4.95 o 
  -7   1   3     1050.49      993.69     18.93 o 
  -6   1   3      153.50      151.64      2.01 o 
  -5   1   3        8.45        7.38      0.37 o 
  -4   1   3       84.92       80.36      1.03 o 
  -3   1   3     2203.44     2532.53     17.74 o 
  -2   1   3      381.70      356.65      2.45 o 
  -1   1   3      335.99      311.87      2.94 o 
   0   1   3      472.99      484.48      4.01 o 
   1   1   3     2643.37     3062.61     21.38 o 
   2   1   3        6.50        6.37      0.37 o 
   3   1   3     3224.02     4037.19     23.77 o 
   4   1   3      166.07      181.75      1.55 o 
   5   1   3      526.02      482.52      3.25 o 
   6   1   3        8.34       13.64      0.49 o 
   7   1   3      262.48      250.05      3.31 o 
  -8   2   3     1814.72     1948.23     54.46 o 
  -7   2   3       84.30       93.81      4.70 o 
  -6   2   3      470.25      424.17      5.12 o 
  -5   2   3      987.07     1015.81     17.11 o 
  -4   2   3       90.40       78.82      1.04 o 
  -3   2   3      304.95      296.90      3.55 o 
  -2   2   3      305.24      274.04      2.08 o 
   0   2   3     1171.48     1082.66      7.99 o 
   1   2   3      802.30      784.61      4.79 o 
   2   2   3     1060.03     1251.97      8.33 o 
   3   2   3     2375.55     2604.69     15.31 o 
   4   2   3      265.23      181.25      1.52 o 
   5   2   3      715.12      721.42      4.60 o 
   6   2   3      364.68      350.39      3.22 o 
   7   2   3       89.83       99.20      1.79 o 
  -8   3   3       55.17       63.75      4.49 o 
  -7   3   3     3539.25     4418.19    121.01 o 
  -6   3   3       13.31       15.18      0.53 o 
  -5   3   3     1688.70     1931.39     27.30 o 
  -4   3   3     1272.18     1325.59      9.53 o 
  -3   3   3      561.89      460.81      3.07 o 
  -2   3   3     2440.31     2671.37     16.54 o 
  -1   3   3        6.17        7.28      0.30 o 
   0   3   3       63.12       72.31      1.06 o 
   1   3   3     1710.57     1802.04     10.90 o 
   2   3   3      226.92      293.39      2.08 o 
   3   3   3     3740.26     4543.17     24.31 o 
   4   3   3      301.52      289.19      2.03 o 
   5   3   3      198.84      178.21      1.63 o 
   6   3   3        2.06        2.33      0.34 o 
   7   3   3      726.38      704.80      8.53 o 
   8   3   3      101.06      105.67      3.23 o 
  -8   4   3      101.79       97.68      7.56 o 
  -7   4   3     1159.21     1339.91     33.73 o 
  -6   4   3     3386.95     3949.76     67.29 o 
  -5   4   3       78.50       97.63      1.75 o 
  -4   4   3        1.68        2.73      0.19 o 
  -3   4   3        3.47        4.04      0.19 o 
  -2   4   3      834.94      855.51      5.30 o 
  -1   4   3     3305.63     3886.08     24.40 o 
   0   4   3      378.79      306.73      2.39 o 
   1   4   3        2.37        4.78      0.21 o 
   2   4   3        7.03        3.48      0.35 o 
   3   4   3       64.43       67.36      0.82 o 
   4   4   3     3491.80     3854.64     23.43 o 
   5   4   3      212.34      200.72      1.97 o 
   6   4   3      244.76      230.23      2.52 o 
   7   4   3        8.37        8.24      0.64 o 
  -8   5   3       21.59       21.59      0.77 o 
  -7   5   3      703.88      748.74      7.80 o 
  -6   5   3      279.66      291.27      3.05 o 
  -5   5   3      251.89      247.82      2.08 o 
  -4   5   3      652.62      660.62      4.15 o 
  -3   5   3     1204.03     1248.80      7.31 o 
  -2   5   3     3822.76     4641.42     23.68 o 
  -1   5   3       88.45       77.98      0.73 o 
   0   5   3     1276.14     1461.31      8.74 o 
   1   5   3     1060.69     1028.79      6.76 o 
   2   5   3      836.94      746.40      5.20 o 
   3   5   3       22.26       32.19      0.57 o 
   4   5   3       72.40       78.29      0.97 o 
   5   5   3        1.20        1.23      0.26 o 
   6   5   3      156.35      144.01      2.02 o 
   7   5   3        8.49       10.73      0.79 o 
  -8   6   3       54.23       58.83      1.32 o 
  -7   6   3      285.93      265.60      4.81 o 
  -6   6   3      722.44      716.46      6.47 o 
  -5   6   3      301.41      284.96      2.75 o 
  -4   6   3       36.55       27.90      0.50 o 
  -3   6   3      286.39      301.77      2.30 o 
  -2   6   3        0.04        0.89      0.23 o 
  -1   6   3      823.61      832.32      4.65 o 
   0   6   3      310.42      317.91      2.29 o 
   1   6   3        0.33        0.20      0.14 o 
   2   6   3      152.33      146.57      1.45 o 
   3   6   3      212.36      201.22      1.76 o 
   4   6   3      524.53      496.02      3.81 o 
   5   6   3        0.12        0.93      0.25 o 
   6   6   3       17.51       17.51      0.98 o 
   7   6   3       26.05       25.44      1.01 o 
  -8   7   3      644.35      603.30     13.94 o 
  -7   7   3       76.36       69.77      1.58 o 
  -6   7   3        1.85        2.36      0.36 o 
  -5   7   3      492.02      469.32      4.13 o 
  -4   7   3      243.99      232.69      1.88 o 
  -3   7   3      224.59      243.18      1.64 o 
  -2   7   3       98.16       78.93      0.77 o 
  -1   7   3      315.30      299.86      2.05 o 
   0   7   3       43.39       49.39      0.72 o 
   1   7   3       54.25       49.75      0.64 o 
   2   7   3     1094.26     1101.88      6.94 o 
   3   7   3       13.53       14.86      0.51 o 
   4   7   3      262.71      268.06      2.34 o 
   5   7   3        0.07        0.29      0.22 o 
   6   7   3       77.57       71.96      1.93 o 
  -7   8   3       68.67       50.65      1.48 o 
  -6   8   3      711.60      701.33     10.61 o 
  -5   8   3      509.08      509.19      4.66 o 
  -4   8   3      518.69      512.18      3.69 o 
  -3   8   3      302.20      297.90      1.98 o 
  -2   8   3      921.52      900.09      5.04 o 
  -1   8   3     1100.68     1091.57      6.12 o 
   0   8   3      121.46      110.04      1.03 o 
   1   8   3       16.27       16.80      0.50 o 
   2   8   3      798.63      787.49      5.33 o 
   3   8   3      292.06      267.61      2.19 o 
   4   8   3      484.27      468.00      4.10 o 
   5   8   3      534.64      554.90      4.84 o 
   6   8   3      241.66      239.16      4.52 o 
  -6   9   3        6.25        9.01      0.65 o 
  -5   9   3       61.18       75.11      1.30 o 
  -4   9   3      473.78      465.96      4.58 o 
  -3   9   3      234.11      237.00      2.02 o 
  -2   9   3     1613.40     1615.53      9.11 o 
  -1   9   3      235.03      236.66      1.92 o 
   0   9   3      128.87      111.90      1.28 o 
   1   9   3      165.03      158.65      1.49 o 
   2   9   3        2.30        3.86      0.35 o 
   3   9   3      305.19      312.94      3.01 o 
   4   9   3        0.99        1.06      0.25 o 
   5   9   3       11.58       14.02      0.52 o 
  -5  10   3       78.41       84.87      1.89 o 
  -4  10   3        6.28        6.42      0.46 o 
  -3  10   3       31.30       35.46      0.75 o 
  -2  10   3        0.55        1.12      0.20 o 
  -1  10   3      395.67      397.48      3.71 o 
   0  10   3      257.59      252.14      2.54 o 
   1  10   3      101.94       96.07      1.23 o 
   2  10   3       15.13       15.40      0.55 o 
   3  10   3     1280.90     1362.51     13.97 o 
   4  10   3      227.40      238.06      3.62 o 
  -4  11   3       51.07       48.57      1.88 o 
  -3  11   3       32.08       28.87      1.00 o 
  -2  11   3       48.13       46.40      1.07 o 
  -1  11   3      156.00      148.54      2.04 o 
   0  11   3        6.08        5.26      0.67 o 
   1  11   3       37.01       35.98      0.91 o 
   2  11   3       23.25       23.12      0.75 o 
   3  11   3      430.78      449.57     10.66 o 
  -1  12   3      109.49      115.77      2.56 o 
   0  12   3        3.42        3.89      0.52 o 
  -7   0   4      143.89      137.98      7.12 o 
  -6   0   4      115.09      117.83      2.95 o 
  -5   0   4     1288.49     1225.35     13.80 o 
  -4   0   4     8417.99    11253.85    753.64 o 
  -3   0   4     3663.47     4528.62     41.00 o 
  -2   0   4      153.56      132.81      1.32 o 
  -1   0   4     1106.25     1195.79     17.31 o 
   0   0   4     1544.91     1724.15     17.74 o 
   1   0   4     1120.31     1089.01      9.02 o 
   2   0   4     2071.26     2509.01     26.08 o 
   3   0   4     1431.28     1526.33     12.28 o 
   4   0   4      233.35      258.98      2.94 o 
   5   0   4     1195.49     1084.95      9.40 o 
   6   0   4        5.65        4.60      0.45 o 
   7   0   4      464.30      449.93      6.41 o 
  -8   1   4      480.52      417.91     11.02 o 
  -7   1   4      361.62      321.90      5.58 o 
  -6   1   4     1538.04     1536.20     15.52 o 
  -5   1   4       38.78       27.84      0.58 o 
  -4   1   4      118.21      109.56      1.06 o 
  -3   1   4      915.14      868.16      5.29 o 
  -2   1   4      648.97      637.41      4.67 o 
  -1   1   4      165.39      131.97      1.15 o 
   0   1   4      603.84      610.68      3.76 o 
   1   1   4     1355.93     1416.89      8.85 o 
   2   1   4     3186.38     3815.28     25.61 o 
   3   1   4      458.49      383.68      2.55 o 
   4   1   4     3726.97     4540.13     26.18 o 
   5   1   4        0.98        1.08      0.19 o 
   6   1   4        2.33        3.85      0.37 o 
   7   1   4      173.61      152.00      2.36 o 
  -8   2   4      192.96      214.61      9.62 o 
  -7   2   4        0.89        0.59      0.36 o 
  -6   2   4       79.91       81.83      2.05 o 
  -5   2   4      131.59      128.23      2.15 o 
  -4   2   4      433.54      432.74      3.38 o 
  -3   2   4      409.50      398.03      2.55 o 
  -2   2   4      170.91      147.45      1.28 o 
  -1   2   4      681.98      737.67      5.02 o 
   0   2   4       45.40       34.85      0.45 o 
   1   2   4     3179.61     3812.70     21.13 o 
   2   2   4     1223.18     1323.02      8.36 o 
   3   2   4      290.31      254.41      1.94 o 
   4   2   4       87.25      104.80      0.98 o 
   5   2   4      313.79      282.32      2.16 o 
   6   2   4        6.65        7.76      0.44 o 
   7   2   4      141.76      141.57      2.47 o 
  -8   3   4      130.09      146.55      7.63 o 
  -7   3   4       85.13       95.25      3.15 o 
  -6   3   4      122.44      132.09      3.23 o 
  -5   3   4       94.34       84.50      1.24 o 
  -4   3   4       82.58       79.47      0.79 o 
  -3   3   4     1584.52     1780.93     10.96 o 
  -2   3   4     1998.07     2189.34     14.36 o 
  -1   3   4     1658.11     1724.13     12.92 o 
   0   3   4       36.93       35.66      0.47 o 
   1   3   4       25.89       19.91      0.37 o 
   2   3   4      353.13      414.95      2.74 o 
   3   3   4     1570.14     1869.40     10.98 o 
   4   3   4      782.95      755.62      4.22 o 
   5   3   4       34.30       35.16      0.66 o 
   6   3   4      150.59      152.52      2.09 o 
   7   3   4      173.98      142.06      2.44 o 
  -8   4   4      182.33      183.11      6.24 o 
  -7   4   4      302.66      314.60      4.38 o 
  -6   4   4      116.64      132.16      2.19 o 
  -5   4   4        2.30        3.74      0.29 o 
  -4   4   4     1801.87     1981.10     11.40 o 
  -3   4   4       13.76       16.16      0.38 o 
  -2   4   4      560.59      645.56      4.12 o 
  -1   4   4      768.78      795.61      6.10 o 
   0   4   4      100.78       68.68      0.87 o 
   1   4   4       64.32       71.81      0.81 o 
   2   4   4      863.54      947.85      6.15 o 
   3   4   4      104.77       94.57      0.96 o 
   4   4   4       59.24       49.51      0.68 o 
   5   4   4      886.59      828.90      6.22 o 
   6   4   4        1.70        3.15      0.38 o 
   7   4   4       19.58       22.61      1.44 o 
  -8   5   4      192.10      175.26      5.47 o 
  -7   5   4       82.62       86.16      2.18 o 
  -6   5   4      232.06      218.42      2.78 o 
  -5   5   4      308.03      297.44      2.54 o 
  -4   5   4      155.59      147.83      1.38 o 
  -3   5   4      866.34      841.90      4.77 o 
  -2   5   4     4085.07     5033.64     25.65 o 
  -1   5   4      313.14      269.07      1.82 o 
   0   5   4      659.79      699.47      5.25 o 
   1   5   4     1459.40     1641.21     10.52 o 
   2   5   4      319.70      277.69      2.34 o 
   3   5   4      190.60      164.16      1.82 o 
   4   5   4      612.71      568.39      4.25 o 
   5   5   4      370.60      389.98      3.45 o 
   6   5   4       11.67       10.31      0.59 o 
   7   5   4       25.92       28.22      1.53 o 
  -8   6   4      289.15      333.15      4.89 o 
  -7   6   4      279.40      241.92      6.16 o 
  -6   6   4       15.43       17.60      0.67 o 
  -5   6   4     1408.36     1477.47     10.60 o 
  -4   6   4      252.09      205.69      1.78 o 
  -3   6   4       24.80       25.95      0.54 o 
  -2   6   4      786.73      859.71      5.18 o 
  -1   6   4      147.32      175.10      1.47 o 
   0   6   4     4640.62     5694.54     35.71 o 
   1   6   4       19.74       42.36      0.69 o 
   2   6   4      670.59      653.09      5.11 o 
   3   6   4        3.98        6.49      0.33 o 
   4   6   4       11.28       13.31      0.47 o 
   5   6   4      195.56      182.87      2.39 o 
   6   6   4      176.16      172.02      2.45 o 
  -8   7   4       41.74       39.23      1.20 o 
  -7   7   4      118.43      105.75      2.45 o 
  -6   7   4       22.14       18.23      0.80 o 
  -5   7   4        0.79        1.16      0.21 o 
  -4   7   4      110.39      104.47      1.18 o 
  -3   7   4      633.39      659.84      3.94 o 
  -2   7   4     1204.06     1259.64      7.19 o 
  -1   7   4        1.64        5.22      0.31 o 
   0   7   4     1365.30     1461.77      9.90 o 
   1   7   4      153.87      129.74      1.24 o 
   2   7   4      230.77      210.52      1.97 o 
   3   7   4      312.57      315.59      2.63 o 
   4   7   4     2600.98     2787.63     19.12 o 
   5   7   4       38.61       44.07      1.06 o 
   6   7   4       31.03       33.74      1.23 o 
  -7   8   4      146.91      131.59      2.52 o 
  -6   8   4       52.11       41.05      1.14 o 
  -5   8   4      122.95      116.15      1.73 o 
  -4   8   4      123.22      113.54      1.21 o 
  -3   8   4      613.57      599.12      3.71 o 
  -2   8   4        8.17        9.66      0.31 o 
  -1   8   4       82.64       89.19      0.92 o 
   0   8   4      154.68      136.80      1.38 o 
   1   8   4       69.62       58.99      0.85 o 
   2   8   4       48.21       44.80      0.74 o 
   3   8   4      185.07      173.30      1.96 o 
   4   8   4       67.50       59.86      1.03 o 
   5   8   4      288.48      281.64      4.01 o 
  -6   9   4      332.16      325.12      5.09 o 
  -5   9   4       41.14       42.18      1.07 o 
  -4   9   4        2.70        3.47      0.34 o 
  -3   9   4       85.91       83.33      1.09 o 
  -2   9   4      375.49      359.28      2.57 o 
  -1   9   4       61.33       58.83      0.86 o 
   0   9   4       79.08       78.49      0.93 o 
   1   9   4       50.35       60.36      0.84 o 
   2   9   4        3.85        4.98      0.29 o 
   3   9   4        5.64        4.08      0.28 o 
   4   9   4        0.08       -0.01      0.24 o 
   5   9   4       18.60       16.10      0.63 o 
  -5  10   4       20.77       10.85      0.68 o 
  -4  10   4      525.36      518.23      5.58 o 
  -3  10   4      381.36      358.63      3.90 o 
  -2  10   4      526.29      516.21      4.62 o 
  -1  10   4        9.54        9.83      0.40 o 
   0  10   4       33.44       36.54      0.74 o 
   1  10   4        0.55        0.78      0.21 o 
   2  10   4       41.33       45.38      0.89 o 
   3  10   4        5.02        4.77      0.33 o 
   4  10   4      440.96      459.42     10.83 o 
  -4  11   4      402.88      407.56      9.71 o 
  -3  11   4      707.28      709.60     10.26 o 
  -2  11   4      638.58      653.71      8.10 o 
  -1  11   4      110.28      114.44      1.65 o 
   0  11   4      448.40      447.34      6.40 o 
   1  11   4       66.77       63.60      1.95 o 
   2  11   4       10.97        9.51      1.08 o 
  -1  12   4       96.35       89.33      1.70 o 
  -7   1   5      110.82       97.13      2.41 o 
  -6   1   5      112.74       92.02      1.89 o 
  -5   1   5     1922.03     2072.24     16.82 o 
  -4   1   5      671.84      649.72      4.10 o 
  -3   1   5        8.61       13.45      0.29 o 
  -2   1   5      225.28      219.39      1.66 o 
  -1   1   5      993.05     1012.66      7.55 o 
   0   1   5      432.91      407.75      2.69 o 
   1   1   5      408.81      374.59      2.43 o 
   2   1   5       12.72       10.18      0.31 o 
   3   1   5       80.39       85.57      0.90 o 
   4   1   5        5.27        5.32      0.25 o 
   5   1   5      409.83      406.13      3.13 o 
   6   1   5        1.18        0.98      0.23 o 
   7   1   5       52.70       54.51      1.32 o 
  -8   2   5     1302.54     1327.19     30.35 o 
  -7   2   5      527.07      515.64      9.06 o 
  -6   2   5       11.47       17.47      0.71 o 
  -5   2   5       36.79       39.06      0.84 o 
  -4   2   5      184.56      169.37      1.39 o 
  -3   2   5     3453.07     4202.24     23.35 o 
  -2   2   5      371.87      343.56      2.34 o 
  -1   2   5       87.55       84.28      0.89 o 
   0   2   5      282.16      273.89      1.91 o 
   1   2   5     1571.36     1656.83      9.61 o 
   2   2   5     3409.66     4174.62     23.07 o 
   3   2   5      113.64      107.25      1.07 o 
   4   2   5      786.10      826.33      4.85 o 
   5   2   5        0.36        0.61      0.18 o 
   6   2   5      752.61      726.56      5.60 o 
   7   2   5       40.29       38.11      1.31 o 
  -8   3   5       61.62       60.15      3.36 o 
  -7   3   5      135.63      142.56      2.91 o 
  -6   3   5      213.25      210.58      3.01 o 
  -5   3   5     1928.10     2046.54     14.72 o 
  -4   3   5       60.02       42.52      0.57 o 
  -3   3   5     3954.38     5262.65     30.88 o 
  -2   3   5     3039.88     3727.28     23.84 o 
  -1   3   5      795.07      759.30      5.23 o 
   0   3   5     2476.70     2636.07     14.94 o 
   1   3   5     1701.30     1736.23     10.53 o 
   2   3   5      804.00      880.60      5.40 o 
   3   3   5       90.59       66.53      0.83 o 
   4   3   5        2.70        6.10      0.27 o 
   5   3   5      968.82      938.23      6.10 o 
   6   3   5       41.26       33.88      1.01 o 
   7   3   5       82.89       68.99      2.60 o 
  -8   4   5      285.04      303.91      8.04 o 
  -7   4   5      384.59      390.21      4.94 o 
  -6   4   5       22.77       21.69      0.98 o 
  -5   4   5       12.58       14.20      0.46 o 
  -4   4   5        7.66       15.97      0.44 o 
  -3   4   5     2190.50     2364.03     13.25 o 
  -2   4   5       40.45       52.19      0.78 o 
  -1   4   5      347.80      404.73      3.55 o 
   0   4   5        3.13       10.73      0.29 o 
   1   4   5     1308.94     1239.35      7.62 o 
   2   4   5     2471.79     2654.81     15.59 o 
   3   4   5      290.83      290.77      2.18 o 
   4   4   5      787.13      786.89      5.11 o 
   5   4   5      157.08      139.67      1.61 o 
   6   4   5      260.66      241.05      3.13 o 
   7   4   5       37.58       41.40      1.85 o 
  -9   5   5      560.67      627.81     14.51 o 
  -8   5   5       72.60       75.04      2.10 o 
  -7   5   5      352.95      345.78      4.80 o 
  -6   5   5       50.70       44.70      1.11 o 
  -5   5   5      579.40      553.05      4.02 o 
  -4   5   5      587.86      604.82      4.75 o 
  -3   5   5       55.52       59.78      0.79 o 
  -2   5   5     2494.02     2942.57     17.22 o 
  -1   5   5      287.22      305.90      2.33 o 
   0   5   5        8.25       12.68      0.73 o 
   1   5   5     1575.90     1781.76     12.54 o 
   2   5   5        0.33        0.68      0.17 o 
   3   5   5        3.86        5.94      0.32 o 
   4   5   5       15.72       17.42      0.55 o 
   5   5   5     1526.43     1528.94     12.56 o 
   6   5   5      107.87       93.85      1.67 o 
   7   5   5       14.33       11.46      0.93 o 
  -8   6   5       42.27       40.14      1.21 o 
  -7   6   5       94.83       94.06      2.73 o 
  -6   6   5      624.64      602.60      9.77 o 
  -5   6   5        8.14        9.73      0.40 o 
  -4   6   5      267.08      265.59      2.15 o 
  -3   6   5      177.10      182.37      1.85 o 
  -2   6   5        1.48        2.22      0.23 o 
  -1   6   5      243.81      217.23      1.85 o 
   0   6   5        1.16        1.25      0.20 o 
   1   6   5        0.55        1.27      0.37 o 
   2   6   5       10.90       11.91      0.73 o 
   3   6   5      395.14      401.36      3.27 o 
   4   6   5       23.97       23.79      0.64 o 
   5   6   5       23.68       22.54      0.82 o 
   6   6   5        8.79       14.13      0.82 o 
  -8   7   5       35.03       43.04      1.18 o 
  -7   7   5        6.41        5.11      0.53 o 
  -6   7   5        3.79        4.80      0.51 o 
  -5   7   5      198.90      193.86      1.93 o 
  -4   7   5      119.04      106.80      1.20 o 
  -3   7   5      354.43      325.64      2.57 o 
  -2   7   5      208.63      220.88      1.76 o 
  -1   7   5        0.67        0.86      0.17 o 
   0   7   5      133.04      137.21      1.32 o 
   1   7   5      111.41      122.75      1.30 o 
   2   7   5       30.44       35.64      0.69 o 
   3   7   5       18.63       16.77      0.55 o 
   4   7   5      814.22      792.07      6.32 o 
   5   7   5      373.47      386.07      4.89 o 
   6   7   5      119.77      134.19      2.86 o 
  -7   8   5      390.48      379.56      5.77 o 
  -6   8   5       85.87       85.25      1.72 o 
  -5   8   5      220.11      229.12      2.47 o 
  -4   8   5      569.22      573.85      4.14 o 
  -3   8   5     1879.21     1974.26     12.25 o 
  -2   8   5      439.05      420.56      3.19 o 
  -1   8   5     1078.13     1128.33      7.00 o 
   0   8   5       17.18       19.13      0.50 o 
   1   8   5     1153.85     1157.13      8.04 o 
   2   8   5      385.73      367.28      3.88 o 
   3   8   5      315.41      293.86      2.96 o 
   4   8   5       22.85       25.88      0.68 o 
   5   8   5      182.88      163.44      3.07 o 
  -6   9   5       32.84       35.83      1.63 o 
  -5   9   5       41.38       43.95      1.17 o 
  -4   9   5        7.31        7.08      0.43 o 
  -3   9   5       65.29       70.94      0.98 o 
  -2   9   5        3.62        4.86      0.31 o 
  -1   9   5      350.07      357.29      2.90 o 
   0   9   5      439.66      424.05      3.39 o 
   1   9   5      206.29      205.19      2.01 o 
   2   9   5      286.07      279.64      2.57 o 
   3   9   5      238.11      236.91      2.40 o 
   4   9   5      285.82      296.65      4.08 o 
  -5  10   5       30.45       28.73      1.60 o 
  -4  10   5      506.23      497.97      5.08 o 
  -3  10   5      766.24      761.66      6.49 o 
  -2  10   5       76.89       73.14      1.14 o 
  -1  10   5        2.39        3.16      0.47 o 
   0  10   5      116.27      119.97      1.55 o 
   1  10   5        6.14        6.13      0.36 o 
   2  10   5       32.48       35.77      0.77 o 
   3  10   5      283.95      295.06      3.99 o 
  -3  11   5       14.56       14.44      0.57 o 
  -2  11   5       39.76       41.01      0.90 o 
  -1  11   5        5.33        4.96      0.37 o 
   0  11   5      152.27      145.53      2.22 o 
   1  11   5      224.94      227.40      4.51 o 
   2  11   5      124.67      119.37      2.14 o 
  -8   0   6       22.43       23.18      1.65 o 
  -7   0   6      695.16      665.50     11.20 o 
  -6   0   6     2080.13     2166.20     31.33 o 
  -5   0   6     2232.69     2485.62     25.26 o 
  -4   0   6     1504.43     1683.36     14.11 o 
  -3   0   6     1484.73     1566.33     12.61 o 
  -2   0   6     9834.28        0.16      0.56 o 
  -1   0   6     1020.88     1017.63     11.12 o 
   0   0   6     4833.43     6530.07     69.96 o 
   1   0   6     2722.71     2998.99     22.92 o 
   2   0   6     1831.06     2070.99     15.88 o 
   3   0   6      813.18      804.20      7.32 o 
   4   0   6       17.72       18.62      0.67 o 
   5   0   6       51.64       39.58      1.00 o 
   6   0   6      345.63      300.74      3.96 o 
   7   0   6      657.87      624.28     15.02 o 
  -8   1   6      721.01      728.47     17.54 o 
  -7   1   6        6.87        9.98      0.65 o 
  -6   1   6       96.39       92.93      1.78 o 
  -5   1   6     2279.96     2619.90     20.39 o 
  -4   1   6      632.89      569.65      3.48 o 
  -3   1   6      963.35      965.87      5.58 o 
  -2   1   6      931.89     1019.16      6.39 o 
  -1   1   6     2567.11     3025.74     22.07 o 
   0   1   6        4.67        5.03      0.25 o 
   1   1   6     1416.59     1502.58      8.83 o 
   2   1   6     5200.27     6816.38     38.11 o 
   3   1   6       80.54       87.75      0.97 o 
   4   1   6      366.99      387.80      2.85 o 
   5   1   6       71.93       78.50      0.98 o 
   6   1   6      164.58      158.63      1.92 o 
   7   1   6      515.60      491.17      8.48 o 
  -9   2   6       18.75       17.51      2.87 o 
  -8   2   6       17.67       19.18      1.40 o 
  -7   2   6        0.57        0.86      0.34 o 
  -6   2   6      647.85      632.35      7.01 o 
  -5   2   6      566.00      591.72      4.45 o 
  -4   2   6       10.41       12.96      0.45 o 
  -3   2   6     1311.09     1465.46      8.91 o 
  -2   2   6     1849.96     2120.07     14.07 o 
  -1   2   6      224.52      202.24      1.56 o 
   0   2   6     1324.18     1455.61      9.10 o 
   1   2   6      221.35      171.83      1.43 o 
   2   2   6       17.79       25.33      0.48 o 
   3   2   6       74.68       71.89      0.91 o 
   4   2   6        4.10        5.22      0.31 o 
   5   2   6      744.63      747.17      5.52 o 
   6   2   6       10.32        9.79      0.54 o 
   7   2   6      128.14      127.61      3.88 o 
  -9   3   6      179.03      198.16      5.57 o 
  -8   3   6        1.42        1.71      0.84 o 
  -7   3   6      230.82      223.91      4.46 o 
  -6   3   6       24.66       22.07      0.61 o 
  -5   3   6      117.68      115.86      1.22 o 
  -4   3   6     3253.79     3938.41     23.95 o 
  -3   3   6       85.33      108.06      0.98 o 
  -2   3   6       13.76       26.94      0.50 o 
  -1   3   6       78.62       80.36      0.89 o 
   0   3   6      326.52      338.41      2.45 o 
   1   3   6      781.54      837.78      5.00 o 
   2   3   6      220.84      215.55      1.80 o 
   3   3   6      137.50      131.67      1.15 o 
   4   3   6        9.37       10.66      0.39 o 
   5   3   6      624.32      614.04      4.66 o 
   6   3   6        0.08        1.68      0.40 o 
   7   3   6        2.92        0.87      0.47 o 
  -9   4   6       70.78       74.46      2.70 o 
  -8   4   6       30.75       26.46      1.38 o 
  -7   4   6       63.27       60.94      1.62 o 
  -6   4   6      463.34      417.79      4.99 o 
  -5   4   6       85.87       74.36      1.02 o 
  -4   4   6      548.80      582.27      4.31 o 
  -3   4   6      326.99      318.58      2.58 o 
  -2   4   6     1067.64     1047.58      7.25 o 
  -1   4   6      345.14      408.41      2.90 o 
   0   4   6        0.81        2.45      0.25 o 
   1   4   6      258.77      250.07      1.96 o 
   2   4   6        1.41        1.42      0.21 o 
   3   4   6        2.14        1.58      0.20 o 
   4   4   6      325.96      327.72      2.68 o 
   5   4   6      277.30      262.45      2.59 o 
   6   4   6       57.21       40.14      1.18 o 
   7   4   6      245.31      245.97      6.44 o 
  -9   5   6      128.83      147.23      4.21 o 
  -8   5   6      792.02      813.51     11.76 o 
  -7   5   6       18.66       18.89      1.21 o 
  -6   5   6       34.70       41.38      1.10 o 
  -5   5   6      819.65      816.00      6.10 o 
  -4   5   6        4.97        4.44      0.36 o 
  -3   5   6     1465.03     1438.63      9.48 o 
  -2   5   6      709.97      766.29      5.12 o 
  -1   5   6        8.02        9.68      0.37 o 
   0   5   6       78.08       70.74      0.89 o 
   1   5   6     2994.69     3421.21     24.28 o 
   2   5   6     1598.14     1702.94     11.09 o 
   3   5   6       54.40       44.05      0.75 o 
   4   5   6        3.71        6.32      0.58 o 
   5   5   6      288.42      274.33      3.12 o 
   6   5   6       18.35       20.15      0.85 o 
  -8   6   6       34.93       30.16      1.38 o 
  -7   6   6      462.76      467.63      6.53 o 
  -6   6   6      233.49      239.91      3.00 o 
  -5   6   6      104.53       99.13      1.22 o 
  -4   6   6        1.76        1.23      0.19 o 
  -3   6   6       26.04       26.17      0.81 o 
  -2   6   6     1020.08      995.94      7.09 o 
  -1   6   6     1124.98     1171.18      8.07 o 
   0   6   6        1.66        2.65      0.24 o 
   1   6   6       34.64       28.53      0.57 o 
   2   6   6      255.00      238.78      2.56 o 
   3   6   6     3212.48     3447.43     26.06 o 
   4   6   6       62.70       43.98      0.86 o 
   5   6   6      648.56      664.06      7.11 o 
   6   6   6      343.15      329.82      5.95 o 
  -8   7   6      868.31      875.46     14.03 o 
  -7   7   6      118.44      121.38      2.33 o 
  -6   7   6       44.09       38.18      1.23 o 
  -5   7   6      706.05      701.66      5.46 o 
  -4   7   6       16.58       19.44      0.47 o 
  -3   7   6     1733.52     1797.88     11.62 o 
  -2   7   6        4.19        4.99      0.34 o 
  -1   7   6      739.67      788.50      5.47 o 
   0   7   6       76.38       74.36      0.98 o 
   1   7   6      405.03      381.64      3.11 o 
   2   7   6      132.97      140.86      1.74 o 
   3   7   6        1.26        1.28      0.26 o 
   4   7   6      260.93      235.85      2.92 o 
   5   7   6      473.78      469.78      6.24 o 
  -7   8   6       64.92       60.41      1.51 o 
  -6   8   6       69.55       78.94      1.64 o 
  -5   8   6        2.22        2.03      0.35 o 
  -4   8   6      140.47      133.67      1.35 o 
  -3   8   6        4.60        5.27      0.30 o 
  -2   8   6      573.52      565.19      4.34 o 
  -1   8   6        7.03        5.26      0.33 o 
   0   8   6      447.68      460.33      3.51 o 
   1   8   6      119.44      124.50      1.40 o 
   2   8   6       30.65       26.19      0.73 o 
   3   8   6      224.22      213.05      2.37 o 
   4   8   6        5.12        5.72      0.45 o 
   5   8   6       81.76       82.65      2.90 o 
  -6   9   6      382.94      409.35      6.13 o 
  -5   9   6        6.19        8.01      0.76 o 
  -4   9   6       16.29       20.05      0.49 o 
  -3   9   6       34.75       29.16      0.67 o 
  -2   9   6       35.08       34.53      0.69 o 
  -1   9   6      222.97      201.44      2.14 o 
   0   9   6        6.22        5.08      0.38 o 
   1   9   6       57.24       49.55      0.95 o 
   2   9   6      128.49      110.90      1.63 o 
   3   9   6      235.63      225.04      2.49 o 
   4   9   6        0.00        0.26      0.29 o 
  -5  10   6       40.06       43.25      1.28 o 
  -4  10   6       24.05       26.67      0.68 o 
  -3  10   6      536.44      539.42      5.14 o 
  -2  10   6       95.03       95.27      1.48 o 
  -1  10   6      338.78      343.67      4.10 o 
   0  10   6      130.56      123.37      1.68 o 
   1  10   6        0.99        1.91      0.27 o 
   2  10   6       91.79       89.21      1.55 o 
   3  10   6      319.74      325.40      7.97 o 
  -3  11   6      705.42      683.36      8.37 o 
  -2  11   6      223.17      233.18      3.22 o 
  -1  11   6        8.95        9.47      0.88 o 
   0  11   6       52.67       59.48      1.13 o 
   1  11   6      100.13      101.98      1.92 o 
  -9   1   7        9.57        9.49      1.09 o 
  -8   1   7        2.46        2.87      0.54 o 
  -7   1   7      114.27      113.88      2.02 o 
  -6   1   7      303.08      268.52      3.57 o 
  -5   1   7       41.33       51.68      0.92 o 
  -4   1   7     1011.92     1117.42      6.49 o 
  -3   1   7      271.03      213.78      1.70 o 
  -2   1   7     5257.58     6968.56     51.85 o 
  -1   1   7      263.24      290.59      2.04 o 
   0   1   7     1744.55     2155.78     13.50 o 
   1   1   7        8.28       10.38      0.30 o 
   2   1   7      423.23      433.60      2.98 o 
   3   1   7       38.42       39.47      0.58 o 
   4   1   7      400.78      368.37      2.90 o 
   5   1   7        1.74        3.97      0.30 o 
   6   1   7       21.69       16.94      0.69 o 
   7   1   7        2.62        2.11      0.38 o 
  -9   2   7      293.66      274.12      6.12 o 
  -8   2   7        5.08        6.27      0.93 o 
  -7   2   7       42.15       43.73      1.36 o 
  -6   2   7     1137.33     1191.72     10.10 o 
  -5   2   7     1507.04     1513.78      9.47 o 
  -4   2   7      478.90      478.57      3.10 o 
  -3   2   7      382.44      387.44      2.63 o 
  -2   2   7      642.49      659.28      4.71 o 
  -1   2   7     1165.84     1051.91      6.82 o 
   0   2   7     3532.20     4462.58     27.31 o 
   1   2   7      334.59      324.67      2.29 o 
   2   2   7     1609.37     1660.25      9.80 o 
   3   2   7       45.45       44.73      0.62 o 
   4   2   7      239.17      229.73      1.96 o 
   5   2   7       68.95       52.74      0.88 o 
   6   2   7      399.60      390.88      4.55 o 
   7   2   7       94.03       92.31      2.92 o 
  -9   3   7       39.53       40.19      1.70 o 
  -8   3   7      549.50      562.49     11.30 o 
  -7   3   7      202.89      190.89      3.04 o 
  -6   3   7      182.30      166.70      1.99 o 
  -5   3   7      270.33      259.77      2.29 o 
  -4   3   7     1059.20     1129.11      6.88 o 
  -3   3   7      225.75      273.55      1.95 o 
  -2   3   7     4115.40     5162.92     29.35 o 
  -1   3   7      116.01       86.39      0.93 o 
   0   3   7       33.89       42.95      0.63 o 
   1   3   7      131.55      118.58      1.10 o 
   2   3   7     3508.27     4064.42     24.44 o 
   3   3   7      795.07      774.03      4.91 o 
   4   3   7      210.46      194.17      1.77 o 
   5   3   7        4.09        3.89      0.31 o 
   6   3   7       98.52       88.06      1.53 o 
  -9   4   7      906.36     1013.87     23.17 o 
  -8   4   7        1.27        0.80      0.39 o 
  -7   4   7      238.32      219.94      3.82 o 
  -6   4   7      243.28      220.58      2.35 o 
  -5   4   7     1711.15     1686.21     10.52 o 
  -4   4   7       27.26       26.52      0.58 o 
  -3   4   7      186.82      151.48      1.47 o 
  -2   4   7      132.09      127.64      1.23 o 
  -1   4   7     1851.00     1941.98     11.74 o 
   0   4   7       22.04       24.62      0.52 o 
   1   4   7       80.39       71.82      0.96 o 
   2   4   7      653.22      690.46      4.43 o 
   3   4   7      250.19      241.85      1.98 o 
   4   4   7      768.93      752.68      5.46 o 
   5   4   7      155.40      158.01      1.90 o 
   6   4   7      589.69      558.72      9.96 o 
  -9   5   7      118.58      117.36      3.61 o 
  -8   5   7       64.82       62.93      2.52 o 
  -7   5   7       14.68       15.30      0.99 o 
  -6   5   7      410.34      451.73      4.10 o 
  -5   5   7      190.85      215.66      1.95 o 
  -4   5   7      970.72     1025.44      7.31 o 
  -3   5   7        3.70        6.58      0.36 o 
  -2   5   7     2534.38     2737.92     19.19 o 
  -1   5   7      379.16      344.69      2.75 o 
   0   5   7      113.59      102.45      1.23 o 
   1   5   7        0.30        1.70      0.43 o 
   2   5   7        3.24        5.42      0.34 o 
   3   5   7        1.77        2.00      0.25 o 
   4   5   7        4.33        5.13      0.70 o 
   5   5   7        3.98        3.64      0.41 o 
   6   5   7      112.95      117.63      2.60 o 
  -8   6   7       62.20       60.05      1.53 o 
  -7   6   7       93.17       86.98      2.25 o 
  -6   6   7      113.72      106.22      1.67 o 
  -5   6   7      188.98      179.92      1.84 o 
  -4   6   7      543.11      524.62      3.84 o 
  -3   6   7       15.52       14.05      0.49 o 
  -2   6   7        6.66        4.47      0.28 o 
  -1   6   7      165.28      172.87      1.73 o 
   0   6   7      119.08      100.25      1.33 o 
   1   6   7        1.47        2.33      0.29 o 
   2   6   7       33.74       34.88      0.66 o 
   3   6   7       45.23       47.72      0.91 o 
   4   6   7        1.04        0.81      0.28 o 
   5   6   7      150.80      156.06      2.49 o 
  -8   7   7        4.07        3.03      0.44 o 
  -7   7   7        1.48        4.61      1.57 o 
  -6   7   7      182.33      181.65      3.68 o 
  -5   7   7       35.26       34.56      0.78 o 
  -4   7   7      282.19      257.87      2.38 o 
  -3   7   7      783.57      768.76      6.67 o 
  -2   7   7        4.64        2.22      0.29 o 
  -1   7   7      161.33      148.53      1.52 o 
   0   7   7      604.84      612.77      4.80 o 
   1   7   7      838.47      859.90      6.92 o 
   2   7   7      109.64      110.57      1.49 o 
   3   7   7        4.60       10.11      0.65 o 
   4   7   7      477.95      460.23      4.68 o 
   5   7   7        0.13        0.61      0.36 o 
  -7   8   7        0.83        0.95      0.34 o 
  -6   8   7      490.86      531.21      6.93 o 
  -5   8   7      491.02      472.14      4.13 o 
  -4   8   7      144.09      145.35      1.73 o 
  -3   8   7      162.94      149.39      1.66 o 
  -2   8   7       31.08       30.45      0.60 o 
  -1   8   7        2.51        4.11      0.30 o 
   0   8   7      157.22      150.95      1.69 o 
   1   8   7      118.24      131.79      1.62 o 
   2   8   7      537.18      514.67      5.38 o 
   3   8   7        1.10        1.83      0.31 o 
   4   8   7      645.37      645.89      9.43 o 
  -6   9   7      223.21      218.70      3.67 o 
  -5   9   7      177.65      157.12      2.06 o 
  -4   9   7      277.66      276.06      2.71 o 
  -3   9   7      174.13      165.79      2.04 o 
  -2   9   7      138.99      140.94      1.65 o 
  -1   9   7      553.39      559.45      5.38 o 
   0   9   7       18.86       18.82      0.66 o 
   1   9   7       44.28       40.13      0.94 o 
   2   9   7     1172.55     1179.32     10.91 o 
   3   9   7      241.05      269.02      4.43 o 
  -5  10   7       38.32       40.56      1.21 o 
  -4  10   7      294.48      300.34      4.01 o 
  -3  10   7      360.77      344.15      3.88 o 
  -2  10   7       86.29       82.24      1.33 o 
  -1  10   7      448.29      450.26      4.90 o 
   0  10   7      890.65      907.07      8.53 o 
   1  10   7        1.30        2.12      0.29 o 
   2  10   7        0.44        2.54      1.16 o 
  -3  11   7        1.08        0.98      0.20 o 
  -2  11   7      143.38      149.14      2.94 o 
  -1  11   7       12.78       13.11      0.48 o 
   0  11   7       99.79       96.09      1.55 o 
   1  11   7      287.55      287.31      4.52 o 
  -9   0   8      500.84      495.94      9.99 o 
  -8   0   8       77.85       82.08      2.88 o 
  -7   0   8       63.15       60.23      2.08 o 
  -6   0   8       66.13       65.62      2.08 o 
  -5   0   8     2377.84     2621.35     25.45 o 
  -4   0   8     5017.58     5991.69     45.79 o 
  -3   0   8     1089.92     1239.05     10.47 o 
  -2   0   8      851.45      990.46      9.28 o 
  -1   0   8      231.79      187.11      2.40 o 
   0   0   8      682.83      715.57      7.11 o 
   1   0   8     3056.42     3828.14     29.81 o 
   2   0   8      574.09      532.02      5.12 o 
   3   0   8     1079.98     1095.78     10.63 o 
   4   0   8      965.66      879.96      8.31 o 
   5   0   8       42.84       39.98      1.11 o 
   6   0   8      636.56      628.21     17.69 o 
  -9   1   8     1139.49     1163.67     21.14 o 
  -8   1   8      281.32      277.78      5.00 o 
  -7   1   8       15.51       13.22      0.78 o 
  -6   1   8      111.63       82.22      1.85 o 
  -5   1   8     2020.61     2142.00     13.96 o 
  -4   1   8        4.62        4.24      0.23 o 
  -3   1   8       87.52       85.24      0.80 o 
  -2   1   8     1972.98     2498.64     15.60 o 
  -1   1   8     7298.68    10295.75     80.81 o 
   0   1   8      773.66      919.95      5.83 o 
   1   1   8      780.97      793.89      4.90 o 
   2   1   8       62.96       55.72      0.71 o 
   3   1   8      544.62      526.98      3.71 o 
   4   1   8      838.50      818.11      5.70 o 
   5   1   8       60.60       64.37      1.00 o 
   6   1   8       33.58       33.46      0.96 o 
  -9   2   8      391.25      367.74      9.22 o 
  -8   2   8        7.12        9.67      0.83 o 
  -7   2   8      304.19      289.94      3.87 o 
  -6   2   8      157.91      169.62      1.71 o 
  -5   2   8       48.43       46.05      0.78 o 
  -4   2   8      459.25      422.21      2.69 o 
  -3   2   8      500.12      507.33      3.04 o 
  -2   2   8     3631.03     4324.11     25.03 o 
  -1   2   8      642.89      683.53      4.18 o 
   0   2   8     1488.28     1601.46      9.74 o 
   1   2   8        0.95        1.46      0.20 o 
   2   2   8       56.59       48.84      0.71 o 
   3   2   8       19.15       16.88      0.46 o 
   4   2   8      156.71      158.96      1.57 o 
   5   2   8      370.90      358.47      3.36 o 
   6   2   8       10.17       13.20      0.70 o 
  -9   3   8        0.04        1.02      0.48 o 
  -8   3   8       20.72       20.84      1.04 o 
  -7   3   8       86.36       68.55      1.69 o 
  -6   3   8      117.55      120.94      1.46 o 
  -5   3   8       60.25       60.77      0.89 o 
  -4   3   8       53.10       52.68      0.69 o 
  -3   3   8      818.76      830.50      4.77 o 
  -2   3   8        4.64        2.28      0.19 o 
  -1   3   8        0.06        0.65      0.17 o 
   0   3   8      102.47       98.38      1.01 o 
   1   3   8        0.09        0.96      0.26 o 
   2   3   8      185.93      181.33      1.58 o 
   3   3   8      303.49      307.10      2.40 o 
   4   3   8        0.03        0.86      0.27 o 
   5   3   8      332.42      318.86      3.22 o 
   6   3   8       94.20       85.48      2.06 o 
  -9   4   8      145.11      143.97      4.39 o 
  -8   4   8      133.78      129.18      2.69 o 
  -7   4   8        1.09        2.11      0.82 o 
  -6   4   8       23.10       24.75      0.62 o 
  -5   4   8        0.82        0.86      0.16 o 
  -4   4   8       52.90       49.17      0.77 o 
  -3   4   8      965.81      959.13      5.90 o 
  -2   4   8       87.56       79.04      0.91 o 
  -1   4   8       57.75       67.33      0.78 o 
   0   4   8     1142.16     1155.64      7.28 o 
   1   4   8     3213.75     3709.93     22.86 o 
   2   4   8       36.90       42.98      0.69 o 
   3   4   8      676.30      697.53      4.83 o 
   4   4   8      146.30      138.43      1.62 o 
   5   4   8        5.68        8.96      0.70 o 
   6   4   8       16.70       11.19      0.97 o 
  -9   5   8       26.27       21.74      1.31 o 
  -8   5   8        3.98        2.38      0.44 o 
  -7   5   8      493.82      488.96      8.72 o 
  -6   5   8      680.41      678.81      5.85 o 
  -5   5   8     2133.05     2234.98     14.52 o 
  -4   5   8       17.60       21.45      0.56 o 
  -3   5   8      113.62      117.69      1.33 o 
  -2   5   8        8.97       12.15      0.49 o 
  -1   5   8      198.27      180.74      1.90 o 
   0   5   8       19.78       15.36      0.45 o 
   1   5   8       60.47       56.27      1.18 o 
   2   5   8       53.35       50.58      0.85 o 
   3   5   8       17.13       16.87      0.53 o 
   4   5   8      357.64      358.35      3.79 o 
   5   5   8      389.10      428.29      4.80 o 
  -8   6   8      611.72      643.46     12.94 o 
  -7   6   8        0.71        1.60      0.42 o 
  -6   6   8        2.25        2.60      0.30 o 
  -5   6   8      297.01      248.97      2.36 o 
  -4   6   8     1543.83     1542.14     10.54 o 
  -3   6   8       29.91       22.15      0.61 o 
  -2   6   8      692.24      691.42      5.38 o 
  -1   6   8      124.75      105.55      1.32 o 
   0   6   8       39.93       35.18      0.87 o 
   1   6   8      801.42      817.11      7.12 o 
   2   6   8      114.81      112.35      1.65 o 
   3   6   8      828.90      853.97      6.87 o 
   4   6   8      489.93      475.37      5.12 o 
   5   6   8      194.01      208.61      3.67 o 
  -8   7   8       54.50       50.93      1.44 o 
  -7   7   8       48.12       58.28      2.35 o 
  -6   7   8        7.29        9.19      0.47 o 
  -5   7   8      656.93      653.96      5.64 o 
  -4   7   8       37.58       38.37      0.76 o 
  -3   7   8        3.55        2.64      0.26 o 
  -2   7   8       78.44       78.36      1.21 o 
  -1   7   8     1553.43     1586.64     11.06 o 
   0   7   8      326.13      303.07      3.05 o 
   1   7   8       97.26       94.11      1.39 o 
   2   7   8      398.11      384.21      4.10 o 
   3   7   8        5.52        6.97      0.60 o 
   4   7   8      105.63      109.48      2.04 o 
   5   7   8      187.66      170.87      4.78 o 
  -7   8   8       65.44       67.46      1.59 o 
  -6   8   8       27.93       30.33      0.77 o 
  -5   8   8       15.15       15.44      0.55 o 
  -4   8   8      738.02      802.93      7.48 o 
  -3   8   8        0.61        0.87      0.33 o 
  -2   8   8      152.79      154.04      1.77 o 
  -1   8   8        0.00        0.98      0.23 o 
   0   8   8       12.41       10.30      0.52 o 
   1   8   8        2.41        1.69      0.35 o 
   2   8   8       30.00       25.63      0.84 o 
   3   8   8      416.79      385.60      5.56 o 
   4   8   8       39.41       30.98      1.66 o 
  -6   9   8      408.67      428.46      6.33 o 
  -5   9   8        4.83        4.98      0.30 o 
  -4   9   8      536.20      530.42      5.20 o 
  -3   9   8        0.18        0.09      0.19 o 
  -2   9   8       96.30       99.95      1.41 o 
  -1   9   8      223.83      223.42      2.75 o 
   0   9   8      126.55      129.02      2.10 o 
   1   9   8        1.94        2.31      0.38 o 
   2   9   8        0.23        0.77      0.30 o 
   3   9   8        0.25        0.44      0.51 o 
  -5  10   8        8.51       11.66      0.58 o 
  -4  10   8        0.93        0.82      0.22 o 
  -3  10   8      170.79      176.45      2.39 o 
  -2  10   8       29.53       34.65      0.81 o 
  -1  10   8       58.38       63.15      1.15 o 
   0  10   8      392.44      393.63      4.62 o 
   1  10   8       15.81       20.90      0.70 o 
   2  10   8       14.94       14.43      0.86 o 
  -3  11   8        1.29        1.29      0.20 o 
  -2  11   8       67.37       74.96      1.28 o 
  -1  11   8      386.01      385.85      4.93 o 
   0  11   8      291.15      313.14      4.88 o 
  -9   1   9      248.49      249.11      4.07 o 
  -8   1   9       38.04       34.78      1.36 o 
  -7   1   9      221.92      195.15      2.78 o 
  -6   1   9        6.98        7.15      0.49 o 
  -5   1   9       41.88       42.51      0.74 o 
  -4   1   9       35.19       38.25      0.68 o 
  -3   1   9      568.84      551.55      3.40 o 
  -2   1   9     1857.11     2226.36     12.86 o 
  -1   1   9     1692.57     2006.41     12.33 o 
   0   1   9     1237.27     1346.53      8.11 o 
   1   1   9      280.69      237.79      1.97 o 
   2   1   9       87.36       75.84      0.87 o 
   3   1   9      268.31      265.11      2.29 o 
   4   1   9      143.95      158.50      1.71 o 
   5   1   9      163.24      180.84      2.75 o 
   6   1   9       42.48       40.75      1.28 o 
  -9   2   9      248.00      236.77      4.15 o 
  -8   2   9       98.22      104.39      2.49 o 
  -7   2   9      633.30      570.90      6.66 o 
  -6   2   9       76.57       59.92      0.90 o 
  -5   2   9      562.75      559.87      4.13 o 
  -4   2   9       10.29       18.12      0.44 o 
  -3   2   9     1580.82     1692.79      8.85 o 
  -2   2   9      415.20      468.37      3.32 o 
  -1   2   9      372.43      499.42      3.84 o 
   0   2   9       84.11       93.12      1.07 o 
   1   2   9      283.47      307.32      2.51 o 
   2   2   9     1390.56     1385.16      8.69 o 
   3   2   9      839.72      819.52      5.67 o 
   4   2   9      449.30      423.40      3.43 o 
   5   2   9      890.40      986.25     11.59 o 
   6   2   9      314.40      313.47      7.60 o 
  -9   3   9      256.90      272.53     10.62 o 
  -8   3   9      298.19      290.93      5.06 o 
  -7   3   9      445.75      411.93      4.18 o 
  -6   3   9      480.22      447.18      3.51 o 
  -5   3   9     1340.02     1271.17      8.22 o 
  -4   3   9     6053.43     7538.85     41.83 o 
  -3   3   9      117.38      123.11      1.10 o 
  -2   3   9      214.13      249.84      2.14 o 
  -1   3   9      264.46      260.29      2.08 o 
   0   3   9     1025.15     1024.89      6.56 o 
   1   3   9     1235.20     1265.51      8.49 o 
   2   3   9      147.83      132.68      1.39 o 
   3   3   9        3.98        7.95      0.68 o 
   4   3   9        0.50        1.81      0.38 o 
   5   3   9        4.38        4.94      0.43 o 
   6   3   9      887.10      881.69     20.63 o 
  -9   4   9       29.97       30.48      1.67 o 
  -8   4   9      673.00      678.76      8.50 o 
  -7   4   9        1.70        2.58      0.39 o 
  -6   4   9      305.84      309.98      2.75 o 
  -5   4   9       94.53       86.02      1.20 o 
  -4   4   9        9.06       10.82      0.43 o 
  -3   4   9      102.85       82.23      0.93 o 
  -2   4   9     1084.92     1064.73      6.85 o 
  -1   4   9      515.84      493.50      3.52 o 
   0   4   9      110.64       90.81      1.05 o 
   1   4   9       18.29       16.22      0.56 o 
   2   4   9      387.27      356.81      2.93 o 
   3   4   9       18.41       23.40      0.57 o 
   4   4   9      244.66      235.94      2.52 o 
   5   4   9       39.72       41.15      0.95 o 
  -9   5   9        0.38        0.14      0.43 o 
  -8   5   9      139.93      126.40      2.88 o 
  -7   5   9      455.91      437.42      5.93 o 
  -6   5   9      160.70      162.64      1.91 o 
  -5   5   9       19.87       24.02      0.51 o 
  -4   5   9     1671.89     1771.77     11.73 o 
  -3   5   9      322.58      325.37      2.74 o 
  -2   5   9      322.53      326.22      2.83 o 
  -1   5   9        8.35       13.24      0.52 o 
   0   5   9       28.26       23.54      0.66 o 
   1   5   9      131.78      121.39      1.68 o 
   2   5   9      349.89      323.31      3.13 o 
   3   5   9        4.90        7.06      0.41 o 
   4   5   9      251.05      251.21      2.83 o 
   5   5   9      164.37      165.38      3.43 o 
  -8   6   9      122.93      116.60      2.34 o 
  -7   6   9       46.72       43.59      1.14 o 
  -6   6   9        0.35        1.16      0.25 o 
  -5   6   9        8.13        5.82      0.33 o 
  -4   6   9       43.78       49.56      0.79 o 
  -3   6   9       14.60       14.71      0.54 o 
  -2   6   9        6.85        5.81      0.35 o 
  -1   6   9      354.08      344.06      3.46 o 
   0   6   9      329.05      322.36      3.15 o 
   1   6   9       25.68       27.26      0.79 o 
   2   6   9        1.98        2.62      0.42 o 
   3   6   9        4.50        5.47      0.56 o 
   4   6   9       42.98       47.44      1.17 o 
   5   6   9       25.14       21.62      0.90 o 
  -8   7   9       48.49       50.47      3.26 o 
  -7   7   9      135.37      139.51      3.05 o 
  -6   7   9      339.83      295.10      3.70 o 
  -5   7   9        0.57        2.12      0.48 o 
  -4   7   9      137.64      111.34      1.50 o 
  -3   7   9       15.97       17.93      0.64 o 
  -2   7   9        0.00        0.56      0.24 o 
  -1   7   9       32.03       36.66      0.87 o 
   0   7   9      584.15      586.15      4.86 o 
   1   7   9      210.51      213.81      2.72 o 
   2   7   9      365.93      355.19      5.22 o 
   3   7   9        0.20        3.05      2.03 o 
   4   7   9      227.04      221.84      3.83 o 
  -7   8   9      265.30      285.50      4.48 o 
  -6   8   9      716.13      734.93      7.47 o 
  -5   8   9       25.79       29.68      0.67 o 
  -4   8   9        0.63        2.18      0.27 o 
  -3   8   9       64.38       72.76      1.11 o 
  -2   8   9     2234.26     2407.86     22.98 o 
  -1   8   9        3.54        5.19      0.63 o 
   0   8   9      492.04      482.07      5.35 o 
   1   8   9      176.09      181.99      2.63 o 
   2   8   9       34.26       37.94      0.96 o 
   3   8   9      129.00      138.62      3.62 o 
  -6   9   9       19.81       18.62      0.83 o 
  -5   9   9       99.00      113.77      1.63 o 
  -4   9   9     1223.81     1226.68     13.60 o 
  -3   9   9       39.81       27.72      0.70 o 
  -2   9   9      262.27      260.10      3.24 o 
  -1   9   9       58.26       54.18      1.26 o 
   0   9   9      483.74      484.41      6.20 o 
   1   9   9      703.80      730.02      9.35 o 
   2   9   9      123.24      128.27      2.80 o 
  -5  10   9       35.05       35.11      0.90 o 
  -4  10   9        3.88        3.71      0.32 o 
  -3  10   9       25.96       28.73      0.75 o 
  -2  10   9       14.22       13.04      0.58 o 
  -1  10   9       55.28       53.43      1.20 o 
   0  10   9      710.01      731.03      8.98 o 
   1  10   9       80.14       77.40      2.59 o 
  -2  11   9        9.74        8.81      0.37 o 
  -9   0  10       23.23       22.03      1.86 o 
  -8   0  10        7.69        5.06      0.88 o 
  -7   0  10     1389.72     1364.62     21.70 o 
  -6   0  10      347.68      289.68      5.89 o 
  -5   0  10     2983.15     3305.85     25.71 o 
  -4   0  10     1112.24     1123.14      8.98 o 
  -3   0  10     2346.43     2702.93     19.70 o 
  -2   0  10      401.12      346.09      3.05 o 
  -1   0  10      557.87      503.22      5.05 o 
   0   0  10      553.81      514.49      4.52 o 
   1   0  10      881.02      817.06      7.67 o 
   2   0  10      177.92      189.56      2.95 o 
   3   0  10     6278.37     8109.13     83.96 o 
   4   0  10     2139.70     2299.43     26.82 o 
   5   0  10     1287.83     1401.90     23.48 o 
 -10   1  10      271.87      265.71      6.72 o 
  -9   1  10      183.29      165.29      2.98 o 
  -8   1  10      597.98      588.70      8.33 o 
  -7   1  10      268.26      257.06      3.27 o 
  -6   1  10       14.69       13.56      0.57 o 
  -5   1  10        5.46        8.13      0.37 o 
  -4   1  10      239.97      220.42      1.71 o 
  -3   1  10      646.19      592.67      3.48 o 
  -2   1  10      338.45      409.71      2.76 o 
  -1   1  10       13.78        9.78      0.33 o 
   0   1  10      970.23      991.27      6.26 o 
   1   1  10      414.72      382.57      2.68 o 
   2   1  10      400.75      369.12      3.13 o 
   3   1  10     1481.27     1485.57     11.45 o 
   4   1  10      171.39      166.43      2.07 o 
   5   1  10       42.61       41.96      1.11 o 
  -9   2  10        5.16        5.34      1.02 o 
  -8   2  10        0.00        2.68      2.22 o 
  -7   2  10      887.30      882.68      7.78 o 
  -6   2  10      428.11      388.25      3.49 o 
  -5   2  10      355.67      368.32      2.86 o 
  -4   2  10       86.02       85.67      0.90 o 
  -3   2  10      214.69      240.78      1.73 o 
  -2   2  10      282.32      286.31      2.24 o 
  -1   2  10      102.01      108.75      1.19 o 
   0   2  10      219.60      212.11      1.80 o 
   1   2  10        3.47        5.35      0.28 o 
   2   2  10     2468.04     2656.22     18.44 o 
   3   2  10      208.01      214.51      2.13 o 
   4   2  10       39.32       44.03      0.84 o 
   5   2  10      488.47      495.47      6.92 o 
  -9   3  10       88.85       85.73      1.91 o 
  -8   3  10      146.45      126.86      2.57 o 
  -7   3  10      277.02      247.73      2.82 o 
  -6   3  10        0.71        0.90      0.19 o 
  -5   3  10       38.03       40.53      0.67 o 
  -4   3  10      196.98      189.64      1.63 o 
  -3   3  10       81.32       80.53      0.88 o 
  -2   3  10      206.05      195.88      1.76 o 
  -1   3  10       16.06       18.31      0.55 o 
   0   3  10       15.62       16.15      0.50 o 
   1   3  10       48.96       46.74      0.88 o 
   2   3  10      759.00      748.24      5.61 o 
   3   3  10      857.92      872.54      6.91 o 
   4   3  10      198.88      188.19      2.20 o 
   5   3  10      103.14       89.77      3.59 o 
  -9   4  10      174.92      184.82      5.31 o 
  -8   4  10       77.76       70.38      1.62 o 
  -7   4  10      181.80      155.78      2.81 o 
  -6   4  10      753.01      750.82      5.97 o 
  -5   4  10       51.37       57.64      0.89 o 
  -4   4  10       10.84        9.81      0.41 o 
  -3   4  10      644.99      660.19      4.90 o 
  -2   4  10       19.57       15.75      0.51 o 
  -1   4  10      261.52      266.35      2.02 o 
   0   4  10      204.63      195.76      2.15 o 
   1   4  10     1501.32     1585.83     11.78 o 
   2   4  10       35.65       40.23      0.86 o 
   3   4  10      434.84      421.61      3.90 o 
   4   4  10       99.65      103.73      1.58 o 
   5   4  10      282.99      293.09      4.36 o 
  -9   5  10       30.96       39.18      1.78 o 
  -8   5  10        2.19        3.36      0.42 o 
  -7   5  10      554.93      550.95      6.54 o 
  -6   5  10      161.79      129.58      1.56 o 
  -5   5  10      455.93      467.98      3.38 o 
  -4   5  10      391.28      378.31      3.34 o 
  -3   5  10     1082.74     1107.29      7.99 o 
  -2   5  10      662.19      608.23      4.49 o 
  -1   5  10       15.79       13.31      0.57 o 
   0   5  10       35.63       38.37      0.91 o 
   1   5  10      684.27      661.89      5.97 o 
   2   5  10      118.64      116.34      1.78 o 
   3   5  10       93.77       84.73      1.49 o 
   4   5  10       15.94       15.47      0.62 o 
   5   5  10        3.24        2.09      0.54 o 
  -8   6  10       13.54       12.20      0.79 o 
  -7   6  10       20.91       28.34      0.77 o 
  -6   6  10     1251.57     1284.10     11.63 o 
  -5   6  10     1090.62     1052.59      7.28 o 
  -4   6  10      116.92      129.34      1.39 o 
  -3   6  10      128.48      118.14      1.39 o 
  -2   6  10      523.83      488.48      4.64 o 
  -1   6  10     1313.46     1281.44     10.76 o 
   0   6  10      871.19      856.07      8.41 o 
   1   6  10      538.11      517.69      7.02 o 
   2   6  10      157.89      153.21      2.77 o 
   3   6  10       14.40       15.97      0.78 o 
   4   6  10        2.93        4.21      0.51 o 
  -8   7  10      259.19      265.87      4.76 o 
  -7   7  10      527.70      528.77      7.32 o 
  -6   7  10      255.75      225.52      2.73 o 
  -5   7  10       31.37       19.54      0.63 o 
  -4   7  10       23.96       20.39      0.61 o 
  -3   7  10       30.67       30.52      0.87 o 
  -2   7  10      150.25      147.84      2.06 o 
  -1   7  10       22.47       21.38      0.67 o 
   0   7  10      255.29      253.11      3.11 o 
   1   7  10      245.82      229.26      3.64 o 
   2   7  10      976.86     1029.36     13.69 o 
   3   7  10        3.09        3.35      0.70 o 
   4   7  10       37.94       39.75      1.81 o 
  -7   8  10      208.77      206.55      3.88 o 
  -6   8  10       33.75       31.12      0.78 o 
  -5   8  10        1.43        4.18      0.45 o 
  -4   8  10      389.99      391.21      4.00 o 
  -3   8  10        3.98        4.26      0.32 o 
  -2   8  10       31.81       29.40      0.85 o 
  -1   8  10      520.21      528.26      6.79 o 
   0   8  10        1.03        1.30      0.33 o 
   1   8  10        0.62        1.03      0.31 o 
   2   8  10      327.47      334.09      6.96 o 
   3   8  10      121.73      116.03      3.68 o 
  -6   9  10       26.92       21.75      0.58 o 
  -5   9  10        0.07        0.30      0.18 o 
  -4   9  10       29.36       25.27      0.67 o 
  -3   9  10      150.56      145.77      1.98 o 
  -2   9  10        0.04        0.61      0.22 o 
  -1   9  10       49.16       46.81      1.34 o 
   0   9  10      227.89      237.67      3.69 o 
   1   9  10        3.05        3.35      0.59 o 
  -4  10  10       97.74       91.59      1.50 o 
  -3  10  10       28.01       25.66      0.68 o 
  -2  10  10      577.63      585.55      7.32 o 
  -1  10  10      426.99      418.90      5.35 o 
   0  10  10      149.20      152.76      4.31 o 
  -9   1  11       36.59       32.58      1.09 o 
  -8   1  11      127.06      120.38      2.59 o 
  -7   1  11      719.39      660.63      6.08 o 
  -6   1  11     1052.95     1022.70      8.31 o 
  -5   1  11        9.99       10.17      0.43 o 
  -4   1  11       49.80       50.94      0.64 o 
  -3   1  11      193.29      217.73      1.64 o 
  -2   1  11       84.34       76.91      0.87 o 
  -1   1  11       10.49       11.66      0.37 o 
   0   1  11       39.67       43.63      0.58 o 
   1   1  11        7.89        8.32      0.38 o 
   2   1  11       17.37       17.91      0.53 o 
   3   1  11      278.26      268.02      2.92 o 
   4   1  11     1155.89     1289.63     15.40 o 
   5   1  11       17.39       14.85      0.80 o 
  -9   2  11       26.58       21.97      1.12 o 
  -8   2  11      361.99      382.12      5.76 o 
  -7   2  11       60.77       53.07      0.98 o 
  -6   2  11       28.25       29.18      0.67 o 
  -5   2  11       65.64       48.71      0.72 o 
  -4   2  11     1438.14     1468.61      8.45 o 
  -3   2  11      895.28      895.42      5.07 o 
  -2   2  11      172.50      142.48      1.29 o 
  -1   2  11      457.66      439.90      3.20 o 
   0   2  11     1807.74     1907.96     10.90 o 
   1   2  11      753.94      785.82      5.84 o 
   2   2  11     1889.50     2026.53     15.03 o 
   3   2  11      127.27      150.53      2.01 o 
   4   2  11      103.63      115.82      2.37 o 
   5   2  11        0.74        1.01      0.37 o 
  -9   3  11      383.81      384.30      6.85 o 
  -8   3  11       40.53       44.47      1.33 o 
  -7   3  11      853.22      854.18      8.89 o 
  -6   3  11     1028.26     1021.40      7.09 o 
  -5   3  11      589.01      616.33      4.51 o 
  -4   3  11       51.28       48.33      0.70 o 
  -3   3  11        9.04       11.58      0.41 o 
  -2   3  11      936.96      938.97      5.81 o 
  -1   3  11      900.23      818.82      5.24 o 
   0   3  11     2181.83     2288.03     16.28 o 
   1   3  11       14.47       17.89      0.67 o 
   2   3  11      430.58      447.91      3.83 o 
   3   3  11      290.54      301.39      3.42 o 
   4   3  11      288.45      304.11      3.78 o 
   5   3  11       11.78       10.17      0.71 o 
  -9   4  11      188.66      194.33      6.06 o 
  -8   4  11      169.53      185.02      3.95 o 
  -7   4  11        7.58        9.30      0.55 o 
  -6   4  11        3.36        2.95      0.25 o 
  -5   4  11      873.00      883.80      7.10 o 
  -4   4  11        2.94        3.58      0.31 o 
  -3   4  11      293.64      295.56      2.82 o 
  -2   4  11       10.73        9.97      0.39 o 
  -1   4  11       25.26       26.19      0.55 o 
   0   4  11     3814.06     4412.27     31.00 o 
   1   4  11        5.24        6.25      0.52 o 
   2   4  11     1911.73     2017.58     15.56 o 
   3   4  11       21.44       19.34      0.82 o 
   4   4  11       53.14       48.97      1.06 o 
  -9   5  11       24.78       28.73      1.49 o 
  -8   5  11        2.35        0.90      0.31 o 
  -7   5  11     1237.59     1233.47     13.66 o 
  -6   5  11       16.42       11.43      0.51 o 
  -5   5  11      447.05      430.09      3.73 o 
  -4   5  11       33.65       34.90      0.75 o 
  -3   5  11      206.87      202.62      2.16 o 
  -2   5  11     1997.52     2130.05     14.90 o 
  -1   5  11       94.57       83.42      1.23 o 
   0   5  11      196.69      178.24      2.61 o 
   1   5  11      198.05      200.58      2.68 o 
   2   5  11      946.93      980.95     10.00 o 
   3   5  11       32.74       33.58      1.40 o 
   4   5  11        5.04        5.05      0.80 o 
  -8   6  11       35.16       35.57      1.21 o 
  -7   6  11        0.01        2.18      1.14 o 
  -6   6  11       35.82       39.15      0.88 o 
  -5   6  11       15.27       13.04      0.53 o 
  -4   6  11      239.41      224.84      2.34 o 
  -3   6  11       44.85       41.45      0.81 o 
  -2   6  11       94.71       89.52      1.50 o 
  -1   6  11       79.17       76.95      1.41 o 
   0   6  11      419.18      423.94      5.86 o 
   1   6  11        1.83        1.77      0.55 o 
   2   6  11      184.82      180.97      3.67 o 
   3   6  11        4.06        2.25      0.60 o 
   4   6  11        4.89        3.46      0.69 o 
  -7   7  11      140.16      136.26      1.88 o 
  -6   7  11      191.66      180.35      2.14 o 
  -5   7  11       74.31       65.30      1.29 o 
  -4   7  11       88.93       78.21      1.36 o 
  -3   7  11      304.27      287.33      3.80 o 
  -2   7  11     1487.88     1569.18     17.41 o 
  -1   7  11        2.84        3.76      0.40 o 
   0   7  11        9.44       11.17      0.73 o 
   1   7  11      489.32      487.85      8.02 o 
   2   7  11        5.28        4.98      0.69 o 
   3   7  11        0.49        0.71      0.47 o 
  -7   8  11       46.10       54.51      1.15 o 
  -6   8  11       13.04        9.48      0.41 o 
  -5   8  11      345.41      316.52      3.96 o 
  -4   8  11        5.79        4.84      0.38 o 
  -3   8  11       29.72       27.90      0.69 o 
  -2   8  11      437.51      470.07      7.96 o 
  -1   8  11       41.41       42.51      1.14 o 
   0   8  11      885.99      943.44     13.34 o 
   1   8  11      242.41      246.87      4.31 o 
   2   8  11      433.36      434.81      8.36 o 
  -6   9  11      494.93      487.22      7.28 o 
  -5   9  11       84.82       87.10      1.31 o 
  -4   9  11       18.76       17.68      0.77 o 
  -3   9  11      116.46      111.45      1.69 o 
  -2   9  11      713.28      741.77     10.04 o 
  -1   9  11      381.92      381.91      5.56 o 
   0   9  11      486.15      488.14     11.73 o 
  -4  10  11      162.17      172.25      2.41 o 
  -3  10  11        3.39        3.19      0.47 o 
  -2  10  11       23.76       22.50      0.84 o 
  -1  10  11       97.05       94.93      2.53 o 
  -9   0  12      143.90      152.32      3.83 o 
  -8   0  12      878.14      882.41     16.47 o 
  -7   0  12     1793.85     1855.96     19.08 o 
  -6   0  12       26.10       30.24      1.06 o 
  -5   0  12        0.81        0.93      0.25 o 
  -4   0  12     2163.74     2326.28     16.86 o 
  -3   0  12      166.47      157.00      1.84 o 
  -2   0  12        7.04        5.29      0.36 o 
  -1   0  12     3616.99     4097.57     31.79 o 
   0   0  12      641.62      595.16      5.54 o 
   1   0  12        8.68        8.83      1.20 o 
   2   0  12       91.45       95.59      2.39 o 
   3   0  12     1821.94     2071.88     34.17 o 
   4   0  12       69.11       63.05      1.96 o 
   5   0  12       22.51       24.51      1.29 o 
  -9   1  12        5.48        5.24      0.51 o 
  -8   1  12       15.23       21.36      1.56 o 
  -7   1  12      188.16      178.98      2.11 o 
  -6   1  12       66.14       70.25      1.03 o 
  -5   1  12     1072.48     1040.18      5.98 o 
  -4   1  12      103.43       91.92      0.96 o 
  -3   1  12        6.72       10.87      0.35 o 
  -2   1  12      117.84      131.23      1.24 o 
  -1   1  12      581.90      583.02      3.72 o 
   0   1  12     2043.22     2139.26     12.78 o 
   1   1  12       27.69       25.64      0.54 o 
   2   1  12      243.01      255.85      2.68 o 
   3   1  12       73.21       64.53      1.60 o 
   4   1  12      641.55      692.58      8.96 o 
   5   1  12      133.01      141.72      2.86 o 
  -9   2  12      162.05      169.65      3.59 o 
  -8   2  12       70.83       70.09      1.72 o 
  -7   2  12      550.13      564.44      5.43 o 
  -6   2  12        4.60        4.99      0.39 o 
  -5   2  12     1125.59     1107.86      6.73 o 
  -4   2  12      130.41      120.99      1.14 o 
  -3   2  12     1206.00     1212.55      7.23 o 
  -2   2  12       54.47       47.98      0.73 o 
  -1   2  12      238.82      212.67      1.79 o 
   0   2  12      319.62      305.64      2.47 o 
   1   2  12      272.13      288.37      2.68 o 
   2   2  12      894.84      903.56      7.75 o 
   3   2  12      614.86      644.05      6.75 o 
   4   2  12       45.60       38.13      1.05 o 
  -9   3  12        0.06        0.34      0.34 o 
  -8   3  12      469.01      457.53      7.35 o 
  -7   3  12      115.45      115.50      2.39 o 
  -6   3  12       36.13       35.15      0.72 o 
  -5   3  12       17.33       16.39      0.51 o 
  -4   3  12     1203.82     1201.69      7.65 o 
  -3   3  12      108.29      110.76      1.15 o 
  -2   3  12      234.65      211.90      1.91 o 
  -1   3  12       45.34       46.71      0.71 o 
   0   3  12       46.38       48.87      0.94 o 
   1   3  12      566.97      570.18      5.75 o 
   2   3  12      716.87      724.63      6.77 o 
   3   3  12        0.56        1.50      0.32 o 
   4   3  12       48.88       46.62      1.19 o 
  -9   4  12      191.05      180.52      3.56 o 
  -8   4  12      462.30      468.37      8.32 o 
  -7   4  12      103.88      107.45      1.96 o 
  -6   4  12      139.04      135.66      1.43 o 
  -5   4  12      164.26      154.35      1.86 o 
  -4   4  12       24.72       22.29      0.58 o 
  -3   4  12     1319.69     1246.10      8.42 o 
  -2   4  12      182.88      156.94      1.55 o 
  -1   4  12       51.35       47.85      0.86 o 
   0   4  12      343.36      361.02      3.87 o 
   1   4  12      873.69      902.58      8.56 o 
   2   4  12      198.43      199.09      2.75 o 
   3   4  12      251.67      253.27      3.15 o 
   4   4  12      220.64      229.74      3.56 o 
  -8   5  12       78.60       74.99      1.61 o 
  -7   5  12       11.17       13.26      1.10 o 
  -6   5  12      163.18      150.75      1.97 o 
  -5   5  12      270.45      262.52      3.01 o 
  -4   5  12       63.99       56.39      0.99 o 
  -3   5  12       85.81       90.70      1.48 o 
  -2   5  12       14.25       17.39      0.58 o 
  -1   5  12     1025.35     1048.20     10.10 o 
   0   5  12       59.51       55.18      1.34 o 
   1   5  12     1230.62     1234.81     11.41 o 
   2   5  12        2.17        3.90      0.53 o 
   3   5  12       12.67       16.71      0.90 o 
  -8   6  12      324.88      343.75      6.00 o 
  -7   6  12      131.61      138.52      2.23 o 
  -6   6  12      436.86      417.27      4.95 o 
  -5   6  12      275.47      287.07      3.75 o 
  -4   6  12      148.59      159.84      2.06 o 
  -3   6  12     1234.71     1262.49     10.37 o 
  -2   6  12      851.95      905.91      7.60 o 
  -1   6  12     5933.65     7347.60     71.39 o 
   0   6  12      298.76      299.39      4.90 o 
   1   6  12      770.96      788.56     11.03 o 
   2   6  12       11.91       15.38      1.22 o 
   3   6  12       97.29      101.37      2.87 o 
  -7   7  12        2.02        3.13      0.49 o 
  -6   7  12       94.45       97.89      1.49 o 
  -5   7  12      635.65      664.30      9.50 o 
  -4   7  12       72.22       72.56      1.48 o 
  -3   7  12      135.84      126.80      2.03 o 
  -2   7  12      376.68      382.66      5.13 o 
  -1   7  12     1078.53     1120.68     12.64 o 
   0   7  12       33.13       33.83      1.49 o 
   1   7  12      841.67      851.39     11.50 o 
   2   7  12       38.35       40.66      1.73 o 
  -6   8  12       13.81       12.84      0.66 o 
  -5   8  12        8.97       10.76      0.49 o 
  -4   8  12      150.97      145.96      1.99 o 
  -3   8  12      472.93      497.99      7.16 o 
  -2   8  12        0.95        0.89      0.32 o 
  -1   8  12      219.45      235.27      3.40 o 
   0   8  12      337.49      344.99      6.57 o 
   1   8  12      148.83      158.27      3.81 o 
  -5   9  12       71.66       69.73      1.23 o 
  -4   9  12      243.81      249.86      3.43 o 
  -3   9  12      227.11      225.20      3.18 o 
  -2   9  12      202.94      201.96      3.84 o 
  -1   9  12       99.61       99.75      2.18 o 
   0   9  12      411.39      425.86     10.12 o 
  -9   1  13       41.54       44.72      1.50 o 
  -8   1  13      212.45      217.38      3.34 o 
  -7   1  13       89.66       86.41      1.76 o 
  -6   1  13      140.08      144.50      1.63 o 
  -5   1  13       20.57       21.70      0.50 o 
  -4   1  13     3108.32     3404.24     17.54 o 
  -3   1  13      773.85      716.79      4.42 o 
  -2   1  13      297.59      253.99      2.02 o 
  -1   1  13       18.22       17.95      0.45 o 
   0   1  13       23.19       17.38      0.62 o 
   1   1  13       62.64       51.52      0.80 o 
   2   1  13        0.77        1.02      0.34 o 
   3   1  13        6.26        7.15      0.55 o 
   4   1  13        3.90        2.36      0.44 o 
  -9   2  13        8.07        7.37      0.68 o 
  -8   2  13        0.35        1.44      0.68 o 
  -7   2  13      628.80      614.16      5.72 o 
  -6   2  13      301.28      299.37      2.72 o 
  -5   2  13     1496.45     1550.72      8.89 o 
  -4   2  13     1058.72     1119.15      6.32 o 
  -3   2  13      558.69      543.22      3.97 o 
  -2   2  13      546.99      532.21      3.69 o 
  -1   2  13      563.46      559.87      3.83 o 
   0   2  13     1989.27     2063.73     12.74 o 
   1   2  13       31.73       37.56      1.11 o 
   2   2  13      287.83      294.51      3.69 o 
   3   2  13      102.23      116.67      1.81 o 
   4   2  13      820.15      867.01     14.40 o 
  -9   3  13      330.65      349.17      6.24 o 
  -8   3  13      972.00     1073.83     22.74 o 
  -7   3  13      139.09      139.26      2.07 o 
  -6   3  13       90.28       89.61      1.20 o 
  -5   3  13      462.59      457.98      3.73 o 
  -4   3  13     2308.51     2432.94     14.16 o 
  -3   3  13       58.15       69.56      0.91 o 
  -2   3  13      421.28      410.22      3.14 o 
  -1   3  13      159.42      145.33      1.43 o 
   0   3  13      221.77      212.33      2.48 o 
   1   3  13      776.13      804.94      7.65 o 
   2   3  13        2.95        4.04      0.45 o 
   3   3  13      119.67      117.33      2.37 o 
   4   3  13        3.24        3.67      0.46 o 
  -9   4  13        3.63        3.80      0.46 o 
  -8   4  13        0.66        1.17      0.42 o 
  -7   4  13       95.11       96.78      1.69 o 
  -6   4  13      183.43      182.94      2.31 o 
  -5   4  13       44.04       40.65      0.85 o 
  -4   4  13      880.65      949.25      7.09 o 
  -3   4  13     4230.67     4988.80     29.84 o 
  -2   4  13       35.08       28.49      0.71 o 
  -1   4  13      367.57      342.12      3.35 o 
   0   4  13      970.55      984.58      8.80 o 
   1   4  13       43.08       47.83      1.15 o 
   2   4  13       55.31       62.94      1.46 o 
   3   4  13       44.71       49.49      1.17 o 
  -8   5  13      413.63      450.59      7.83 o 
  -7   5  13       63.88       64.69      1.34 o 
  -6   5  13      226.98      230.98      2.68 o 
  -5   5  13      945.45      963.76      9.67 o 
  -4   5  13      115.56      114.04      1.48 o 
  -3   5  13      438.25      437.75      3.94 o 
  -2   5  13      263.41      264.86      2.63 o 
  -1   5  13      379.58      399.53      5.40 o 
   0   5  13       26.37       26.80      1.02 o 
   1   5  13      713.12      723.68     10.21 o 
   2   5  13       98.37       96.60      2.29 o 
   3   5  13      120.38      141.50      4.30 o 
  -8   6  13        3.92        4.72      0.81 o 
  -7   6  13        1.06        0.87      0.23 o 
  -6   6  13        0.23        0.36      0.50 o 
  -5   6  13        6.98        7.80      0.42 o 
  -4   6  13        7.36        5.96      0.52 o 
  -3   6  13      240.08      241.92      3.09 o 
  -2   6  13       48.04       52.86      1.43 o 
  -1   6  13       10.35        8.15      0.81 o 
   0   6  13       10.53       10.08      0.93 o 
   1   6  13       76.80       83.51      2.21 o 
   2   6  13      105.53      111.40      3.13 o 
  -7   7  13       53.60       52.73      1.02 o 
  -6   7  13      160.11      166.32      2.50 o 
  -5   7  13       21.72       23.75      1.08 o 
  -4   7  13      160.90      167.99      2.43 o 
  -3   7  13      362.82      355.43      5.77 o 
  -2   7  13      355.16      355.51      4.83 o 
  -1   7  13      480.84      492.97      6.17 o 
   0   7  13       89.91       93.38      2.31 o 
   1   7  13        0.54        3.54      1.46 o 
   2   7  13      438.91      455.82     10.93 o 
  -6   8  13      370.97      374.12      5.09 o 
  -5   8  13      222.69      227.96      3.20 o 
  -4   8  13       73.75       83.79      1.38 o 
  -3   8  13      943.45     1003.44     13.29 o 
  -2   8  13       37.74       36.99      1.07 o 
  -1   8  13       10.04       10.90      1.07 o 
  -4   9  13       75.89       79.27      1.34 o 
  -3   9  13        1.44        2.24      0.26 o 
  -2   9  13      130.37      134.28      4.28 o 
  -1   9  13       26.75       24.76      1.25 o 
  -9   0  14      160.64      175.94      5.16 o 
  -8   0  14       27.02       26.15      1.59 o 
  -7   0  14     4189.20     4917.56     82.84 o 
  -6   0  14     3047.80     3385.39     28.27 o 
  -5   0  14      483.67      466.64      4.49 o 
  -4   0  14      966.14      936.52      8.11 o 
  -3   0  14      536.24      500.04      4.74 o 
  -2   0  14       44.74       50.04      1.02 o 
  -1   0  14      535.56      537.70      5.65 o 
   0   0  14      186.12      169.15      2.67 o 
   1   0  14      114.63      126.37      2.33 o 
   2   0  14      269.59      284.65      5.70 o 
   3   0  14       62.68       65.23      1.93 o 
  -9   1  14       13.33       11.50      0.82 o 
  -8   1  14      105.12      103.59      2.04 o 
  -7   1  14      767.11      760.18      8.28 o 
  -6   1  14      734.32      711.40      5.18 o 
  -5   1  14        0.13        1.22      0.22 o 
  -4   1  14      464.25      414.56      2.93 o 
  -3   1  14     1382.35     1380.65      8.41 o 
  -2   1  14      579.04      533.63      3.81 o 
  -1   1  14      535.88      491.67      3.66 o 
   0   1  14      798.02      747.91      5.36 o 
   1   1  14      146.17      154.88      1.84 o 
   2   1  14      435.79      460.34      5.00 o 
   3   1  14      515.59      539.95      7.82 o 
  -9   2  14      501.16      541.82      9.21 o 
  -8   2  14       19.11       20.70      0.92 o 
  -7   2  14        1.04        0.99      0.24 o 
  -6   2  14      679.44      693.86      6.09 o 
  -5   2  14     1252.25     1258.87      8.31 o 
  -4   2  14     1026.37     1062.77      6.51 o 
  -3   2  14      235.40      242.58      2.07 o 
  -2   2  14       12.38       13.00      0.73 o 
  -1   2  14        4.34        2.60      0.25 o 
   0   2  14       25.27       26.08      0.66 o 
   1   2  14      566.74      540.64      6.03 o 
   2   2  14       37.08       39.36      0.91 o 
   3   2  14       32.03       31.36      0.94 o 
  -9   3  14       63.15       62.67      1.67 o 
  -8   3  14      224.52      239.02      4.19 o 
  -7   3  14       18.48       19.75      0.61 o 
  -6   3  14      477.18      474.00      4.56 o 
  -5   3  14        0.43        0.74      0.25 o 
  -4   3  14       99.48       85.66      1.04 o 
  -3   3  14       34.79       39.64      0.77 o 
  -2   3  14      137.92      128.56      1.42 o 
  -1   3  14      435.87      421.03      3.32 o 
   0   3  14      337.96      311.82      3.55 o 
   1   3  14        0.96        1.06      0.36 o 
   2   3  14       58.46       59.26      1.47 o 
   3   3  14       16.07       18.21      0.71 o 
  -8   4  14        1.42        1.44      0.41 o 
  -7   4  14       34.05       38.18      1.82 o 
  -6   4  14       23.80       26.89      0.85 o 
  -5   4  14       64.22       50.43      1.11 o 
  -4   4  14        0.75        1.22      0.25 o 
  -3   4  14     1774.76     1756.04     11.88 o 
  -2   4  14      201.34      192.49      2.15 o 
  -1   4  14      274.29      269.32      3.40 o 
   0   4  14        1.34        1.84      0.37 o 
   1   4  14        2.82        5.28      0.95 o 
   2   4  14      135.48      124.67      2.52 o 
   3   4  14      106.50      101.89      3.24 o 
  -8   5  14      380.86      398.77      6.94 o 
  -7   5  14      489.03      507.65      6.67 o 
  -6   5  14       77.86       83.82      1.36 o 
  -5   5  14       19.93       20.77      0.76 o 
  -4   5  14      231.29      208.70      2.99 o 
  -3   5  14      339.30      329.22      3.90 o 
  -2   5  14      725.24      731.34      7.14 o 
  -1   5  14       77.16       75.49      1.82 o 
   0   5  14        6.21        6.04      0.77 o 
   1   5  14       80.25       89.51      2.21 o 
   2   5  14       72.46       82.34      2.55 o 
  -7   6  14      113.49      109.81      2.09 o 
  -6   6  14      830.64      875.30     14.04 o 
  -5   6  14       73.56       65.34      1.18 o 
  -4   6  14      204.50      207.44      3.28 o 
  -3   6  14       13.75       12.15      0.65 o 
  -2   6  14      140.04      141.38      2.74 o 
  -1   6  14      259.91      259.78      4.59 o 
   0   6  14      289.43      288.53      4.88 o 
   1   6  14      536.56      562.88     10.55 o 
   2   6  14       14.04       12.59      1.05 o 
  -7   7  14      133.56      144.56      2.11 o 
  -6   7  14      229.31      238.55      3.31 o 
  -5   7  14       48.79       51.11      1.15 o 
  -4   7  14        5.66        6.19      0.53 o 
  -3   7  14       52.22       48.07      1.39 o 
  -2   7  14      930.34      927.53     10.22 o 
  -1   7  14       11.94       11.03      1.00 o 
   0   7  14        0.77        1.32      0.68 o 
   1   7  14       66.57       71.59      2.58 o 
  -5   8  14      159.19      163.58      2.38 o 
  -4   8  14      121.98      136.85      2.09 o 
  -3   8  14      396.66      417.95      7.26 o 
  -2   8  14      126.01      122.56      2.56 o 
  -3   9  14      240.83      237.25      6.02 o 
  -9   1  15      207.66      209.90      4.09 o 
  -8   1  15       37.79       38.83      1.27 o 
  -7   1  15      241.64      248.46      3.49 o 
  -6   1  15      810.20      851.68      7.12 o 
  -5   1  15       26.25       25.08      0.59 o 
  -4   1  15      150.54      140.37      1.51 o 
  -3   1  15       12.57       12.06      0.44 o 
  -2   1  15      296.95      270.95      2.34 o 
  -1   1  15      187.02      184.17      1.86 o 
   0   1  15       13.47        9.99      0.48 o 
   1   1  15       66.79       61.20      1.16 o 
   2   1  15        0.94        1.82      0.31 o 
   3   1  15      201.37      202.94      3.87 o 
  -9   2  15      589.96      611.74     10.18 o 
  -8   2  15       43.40       40.13      1.32 o 
  -7   2  15     1037.11     1117.80     11.49 o 
  -6   2  15        0.37        1.81      0.93 o 
  -5   2  15     2361.71     2508.15     15.85 o 
  -4   2  15      189.39      148.76      1.62 o 
  -3   2  15      785.88      791.56      5.48 o 
  -2   2  15      355.03      316.27      2.54 o 
  -1   2  15      125.17      117.91      1.29 o 
   0   2  15        1.79        3.28      0.38 o 
   1   2  15       80.39       97.38      1.72 o 
   2   2  15      543.49      559.02      7.19 o 
   3   2  15      433.10      445.75     10.88 o 
  -8   3  15      486.81      505.92     13.47 o 
  -7   3  15        7.96        8.97      0.44 o 
  -6   3  15      637.46      623.69      6.80 o 
  -5   3  15      491.15      502.99      5.30 o 
  -4   3  15       44.93       39.22      0.72 o 
  -3   3  15       27.05       25.25      0.63 o 
  -2   3  15      436.56      442.48      3.57 o 
  -1   3  15      152.09      146.14      2.02 o 
   0   3  15      242.27      208.62      2.92 o 
   1   3  15      196.19      194.55      2.96 o 
   2   3  15       52.27       53.81      1.82 o 
  -8   4  15       48.86       54.34      1.58 o 
  -7   4  15        2.59        3.18      0.39 o 
  -6   4  15        2.84        4.79      0.49 o 
  -5   4  15      123.76      118.93      1.88 o 
  -4   4  15       55.56       39.90      0.96 o 
  -3   4  15      508.96      521.91      4.75 o 
  -2   4  15      600.39      576.47      5.50 o 
  -1   4  15        7.38       10.23      0.72 o 
   0   4  15      157.18      155.21      2.72 o 
   1   4  15       37.16       36.05      1.39 o 
   2   4  15      925.77      935.02     21.22 o 
  -8   5  15        3.05        2.88      0.40 o 
  -7   5  15      235.05      246.29      4.10 o 
  -6   5  15     1171.55     1207.82     17.44 o 
  -5   5  15        1.51        0.86      0.36 o 
  -4   5  15       60.21       60.22      1.16 o 
  -3   5  15      197.88      210.26      2.70 o 
  -2   5  15       26.82       26.99      0.94 o 
  -1   5  15      301.65      300.64      5.06 o 
   0   5  15       72.16       78.32      2.03 o 
   1   5  15        2.13        2.01      0.60 o 
   2   5  15       23.32       20.71      1.25 o 
  -7   6  15        2.48        3.44      0.87 o 
  -6   6  15        0.09        1.19      0.46 o 
  -5   6  15       10.85        9.12      0.67 o 
  -4   6  15       45.05       48.51      1.18 o 
  -3   6  15      252.48      244.45      3.49 o 
  -2   6  15      136.23      144.27      3.97 o 
  -1   6  15       35.60       36.92      1.39 o 
   0   6  15      153.75      160.11      3.94 o 
   1   6  15        1.18        3.21      0.68 o 
  -6   7  15       43.02       36.71      1.14 o 
  -5   7  15        2.64        2.85      0.40 o 
  -4   7  15       47.32       47.58      1.06 o 
  -3   7  15        9.74       12.24      0.77 o 
  -2   7  15       84.90       87.89      2.80 o 
   0   7  15       45.22       40.33      1.74 o 
  -5   8  15       58.36       54.59      1.00 o 
  -4   8  15      484.20      477.70      5.99 o 
  -3   8  15       83.36       91.85      2.02 o 
  -9   0  16      263.47      266.26      6.89 o 
  -8   0  16       26.89       28.46      1.68 o 
  -7   0  16       46.78       42.32      1.83 o 
  -6   0  16      383.22      389.99      4.56 o 
  -5   0  16       12.38       16.71      0.98 o 
  -4   0  16       56.18       51.89      1.26 o 
  -3   0  16       37.30       39.60      1.04 o 
  -2   0  16       32.42       42.99      1.17 o 
  -1   0  16     2642.20     2499.61     25.92 o 
   0   0  16       44.60       41.39      1.31 o 
   1   0  16      398.88      424.81      6.24 o 
   2   0  16      607.65      652.37     15.53 o 
  -8   1  16      176.51      195.10      4.00 o 
  -7   1  16       74.94       81.15      2.27 o 
  -6   1  16       45.28       41.27      0.99 o 
  -5   1  16     1026.95      990.65      7.97 o 
  -4   1  16       42.97       37.50      0.79 o 
  -3   1  16      813.48      737.32      5.27 o 
  -2   1  16      200.74      148.92      1.79 o 
  -1   1  16        3.83        2.33      0.31 o 
   0   1  16      217.83      217.41      2.46 o 
   1   1  16      351.99      335.44      4.16 o 
   2   1  16      120.26      123.23      3.72 o 
  -8   2  16      434.69      460.98      8.05 o 
  -7   2  16       78.32       80.38      1.65 o 
  -6   2  16      185.26      181.67      2.59 o 
  -5   2  16       23.29       29.09      0.71 o 
  -4   2  16       29.08       25.52      0.72 o 
  -3   2  16      186.61      165.49      2.14 o 
  -2   2  16        2.54        5.30      0.41 o 
  -1   2  16       30.28       24.58      0.70 o 
   0   2  16       29.47       24.10      0.69 o 
   1   2  16       47.50       37.76      1.09 o 
   2   2  16       44.72       36.05      1.41 o 
  -8   3  16      401.00      430.94      7.48 o 
  -7   3  16      100.12      101.92      1.58 o 
  -6   3  16        3.55        5.31      0.61 o 
  -5   3  16        6.50        4.49      0.43 o 
  -4   3  16        6.10        3.95      0.37 o 
  -3   3  16        9.64        6.64      0.45 o 
  -2   3  16      109.21       89.07      1.35 o 
  -1   3  16       23.46       19.45      0.78 o 
   0   3  16      283.42      266.92      4.34 o 
   1   3  16        1.67        0.79      0.50 o 
  -8   4  16      221.05      220.10      4.10 o 
  -7   4  16        1.48        2.44      0.55 o 
  -6   4  16      245.77      257.66      3.56 o 
  -5   4  16       99.23       91.51      1.75 o 
  -4   4  16      332.19      321.56      3.80 o 
  -3   4  16       55.42       67.14      1.23 o 
  -2   4  16      112.02      109.83      1.77 o 
  -1   4  16      251.94      238.83      3.61 o 
   0   4  16        0.34        0.59      0.40 o 
   1   4  16        9.83       11.52      1.47 o 
  -7   5  16       10.06       11.01      1.04 o 
  -6   5  16       29.14       21.22      0.71 o 
  -5   5  16      499.34      511.22      6.15 o 
  -4   5  16      198.91      183.68      2.55 o 
  -3   5  16      544.86      554.49      6.24 o 
  -2   5  16       58.25       58.39      1.72 o 
  -1   5  16       52.04       60.32      1.69 o 
   0   5  16      323.31      326.46     10.61 o 
   1   5  16      178.52      172.46      4.80 o 
  -6   6  16      366.71      382.56      5.98 o 
  -5   6  16      307.05      301.53      4.86 o 
  -4   6  16      106.60      105.98      1.93 o 
  -3   6  16       27.48       28.18      3.99 o 
  -2   6  16      285.18      293.34      7.29 o 
  -1   6  16      100.59      107.26      2.87 o 
   0   6  16        7.02        7.64      0.86 o 
  -5   7  16      911.55      992.93     11.95 o 
  -4   7  16       12.75       12.03      0.92 o 
  -3   7  16      176.08      185.18      4.79 o 
  -8   1  17      926.00      987.19     15.93 o 
  -7   1  17        0.41        1.14      0.33 o 
  -6   1  17       55.27       50.48      1.05 o 
  -5   1  17       20.36       18.68      0.64 o 
  -4   1  17       48.63       60.64      1.11 o 
  -3   1  17      130.17      115.81      1.55 o 
  -2   1  17       17.18       16.52      0.60 o 
  -1   1  17       29.52       21.57      0.69 o 
   0   1  17        0.04        0.65      0.27 o 
   1   1  17      105.66      116.02      2.51 o 
  -8   2  17      105.45      116.37      2.54 o 
  -7   2  17        6.78        8.68      0.65 o 
  -6   2  17       44.68       34.75      1.00 o 
  -5   2  17      139.21      132.53      1.90 o 
  -4   2  17      560.83      511.11      4.51 o 
  -3   2  17       25.34       12.44      0.59 o 
  -2   2  17      136.52      141.89      2.00 o 
  -1   2  17       61.63       44.46      1.02 o 
   0   2  17      268.71      247.73      4.42 o 
   1   2  17      140.22      135.63      4.03 o 
  -8   3  17      384.61      396.69      9.66 o 
  -7   3  17       15.29       21.29      1.14 o 
  -6   3  17      155.05      142.71      2.27 o 
  -5   3  17      215.12      195.87      3.04 o 
  -4   3  17        7.51       11.79      0.56 o 
  -3   3  17      192.96      212.98      2.49 o 
  -2   3  17      374.47      378.64      4.47 o 
  -1   3  17      113.53      116.30      2.34 o 
   0   3  17        6.44        4.58      0.73 o 
   1   3  17      765.21      772.62     17.59 o 
  -7   4  17      428.43      444.77      6.83 o 
  -6   4  17      354.26      338.88      5.13 o 
  -5   4  17      435.41      438.83      6.58 o 
  -4   4  17      114.74       96.65      1.87 o 
  -3   4  17        4.16        4.14      0.40 o 
  -2   4  17       82.13       95.17      2.16 o 
  -1   4  17       50.94       49.45      2.94 o 
   0   4  17      305.23      312.71      6.34 o 
  -7   5  17        0.79        0.75      0.21 o 
  -6   5  17      212.89      223.85      3.74 o 
  -5   5  17        7.61        7.92      1.08 o 
  -4   5  17       30.06       33.64      1.16 o 
  -3   5  17      428.83      403.70      6.59 o 
  -2   5  17        5.23        3.59      0.65 o 
  -1   5  17      208.84      217.62      8.23 o 
   0   5  17       14.83       18.31      1.17 o 
  -6   6  17       22.22       30.02      0.80 o 
  -5   6  17        3.50        4.07      0.36 o 
  -4   6  17       36.56       35.37      1.53 o 
  -8   0  18      672.76      744.71     17.05 o 
  -6   0  18      200.35      202.97      4.74 o 
  -5   0  18      113.94      104.63      2.39 o 
  -4   0  18      218.12      225.22      5.34 o 
  -3   0  18        1.65        2.73      0.47 o 
  -2   0  18      182.88      206.76      3.44 o 
  -1   0  18       54.37       64.50      1.71 o 
   0   0  18        1.79        0.88      0.50 o 
  -8   1  18      142.00      153.58      4.29 o 
  -7   1  18        2.43        2.97      0.84 o 
  -6   1  18      569.91      579.94     10.05 o 
  -5   1  18        0.93        0.99      0.29 o 
  -4   1  18       59.08       56.76      1.13 o 
  -3   1  18       11.23       20.54      0.70 o 
  -2   1  18      941.47      925.96      8.15 o 
  -1   1  18       17.09       17.76      0.63 o 
   0   1  18      281.75      281.44      5.01 o 
  -7   2  18       43.94       48.98      1.00 o 
  -6   2  18        2.14        2.60      0.50 o 
  -5   2  18        1.13        2.29      0.31 o 
  -4   2  18       54.75       51.67      1.05 o 
  -3   2  18      397.02      367.95      3.96 o 
  -2   2  18        0.08        0.46      0.25 o 
  -1   2  18      129.90      118.94      2.10 o 
   0   2  18       50.05       66.84      2.46 o 
  -7   3  18        0.51        0.82      0.71 o 
  -6   3  18       14.37       12.32      0.72 o 
  -5   3  18        2.65        0.39      0.33 o 
  -4   3  18      143.66      121.24      1.93 o 
  -3   3  18        2.76        4.03      0.36 o 
  -2   3  18        6.72        3.72      0.43 o 
  -1   3  18       27.30       34.56      1.50 o 
   0   3  18       24.96       33.33      1.58 o 
  -6   4  18        1.77        2.03      0.26 o 
  -5   4  18        1.51        1.42      0.52 o 
  -4   4  18      428.99      418.40     10.08 o 
  -3   4  18       40.21       44.62      1.24 o 
  -2   4  18       89.77      102.49      4.23 o 
  -1   4  18       38.42       42.97      1.88 o 
  -6   5  18      102.13       95.65      3.97 o 
  -5   5  18      144.78      151.84      3.02 o 
  -4   5  18        0.16        0.36      0.42 o 
  -3   5  18       69.96       63.25      2.14 o 
  -6   1  19       11.03       11.65      0.96 o 
  -5   1  19       45.22       45.37      1.38 o 
  -4   1  19      187.62      188.62      2.82 o 
  -3   1  19       64.64       68.24      1.31 o 
  -2   1  19        2.78        5.19      0.56 o 
  -1   1  19       63.01       63.30      2.00 o 
  -7   2  19      153.01      149.37      3.24 o 
  -6   2  19      181.24      174.51      4.73 o 
  -5   2  19        8.96       11.31      0.69 o 
  -4   2  19       78.54       83.41      2.03 o 
  -3   2  19       21.35       24.11      0.95 o 
  -2   2  19      670.65      685.02      9.57 o 
  -1   2  19       43.84       53.99      2.10 o 
  -6   3  19      530.37      559.30     12.85 o 
  -5   3  19      471.05      455.61     10.77 o 
  -4   3  19        3.17        5.03      0.51 o 
  -3   3  19       15.41       16.39      0.74 o 
  -2   3  19        1.83        2.19      0.39 o 
  -5   4  19        0.51        0.34      0.38 o 
  -4   4  19       50.62       44.57      1.75 o 
  -3   4  19      184.33      197.96      3.61 o 
  -5   0  20      706.16      690.38     15.66 o 
  -4   0  20        2.12        2.59      0.60 o 
  -3   0  20       45.43       44.22      1.83 o 
  -2   0  20       79.61       85.56      2.71 o 
  -5   1  20      333.32      345.91      5.88 o 
  -4   1  20      169.33      181.65      3.46 o 
  -3   1  20      106.19      103.51      2.25 o 
  -2   1  20      238.72      233.70      5.95 o 
  -5   2  20       18.53       19.78      1.13 o 
  -4   2  20        0.66        1.42      0.35 o 
  -3   2  20        1.10        1.70      0.35 o 
                                                 
